# Supplementary material for: Development and validation of an autophagy-related long non-coding RNA prognostic signature for cervical squamous cell carcinoma and endocervical adenocarcinoma
Source: Front Oncol. 2022 Nov 3;12:1049773. doi: 10.3389/fonc.2022.1049773 (PMC9669765; doi:10.3389/fonc.2022.1049773)
Supplement: Supplementary Table 1 — The expression profile in CESC. [file Table_1.xlsx]

## Sheet: Table S1
232 ARGs were expressed in TCGA-CESC
1	AMBRA1
2	APOL1
3	ARNT
4	ARSA
5	ARSB
6	ATF4
7	ATF6
8	ATG10
9	ATG12
10	ATG16L1
11	ATG16L2
12	ATG2A
13	ATG2B
14	ATG3
15	ATG4A
16	ATG4B
17	ATG4C
18	ATG4D
19	ATG5
20	ATG7
21	ATG9A
22	ATG9B
23	ATIC
24	BAG1
25	BAG3
26	BAK1
27	BAX
28	BCL2
29	BCL2L1
30	BECN1
31	BID
32	BIRC5
33	BIRC6
34	BNIP1
35	BNIP3
36	BNIP3L
37	C12orf44
38	C17orf88
39	CALCOCO2
40	CAMKK2
41	CANX
42	CAPN1
43	CAPN10
44	CAPN2
45	CAPNS1
46	CASP1
47	CASP3
48	CASP4
49	CASP8
50	CCL2
51	CCR2
52	CD46
53	CDKN1A
54	CDKN1B
55	CDKN2A
56	CFLAR
57	CHMP2B
58	CHMP4B
59	CLN3
60	CTSB
61	CTSD
62	CTSL1
63	CX3CL1
64	CXCR4
65	DAPK1
66	DAPK2
67	DDIT3
68	DIRAS3
69	DLC1
70	DNAJB1
71	DNAJB9
72	DRAM1
73	EDEM1
74	EEF2
75	EEF2K
76	EGFR
77	EIF2AK2
78	EIF2AK3
79	EIF2S1
80	EIF4EBP1
81	EIF4G1
82	ERBB2
83	ERN1
84	ERO1L
85	FADD
86	FAM48A
87	FAS
88	FKBP1A
89	FKBP1B
90	FOS
91	FOXO1
92	FOXO3
93	GAA
94	GABARAP
95	GABARAPL1
96	GABARAPL2
97	GAPDH
98	GNAI3
99	GNB2L1
100	GOPC
101	GRID1
102	GRID2
103	HDAC1
104	HDAC6
105	HGS
106	HIF1A
107	HSP90AB1
108	HSPA5
109	HSPA8
110	HSPB8
111	IFNG
112	IKBKB
113	IKBKE
114	IL24
115	IRGM
116	ITGA3
117	ITGA6
118	ITGB1
119	ITGB4
120	ITPR1
121	GAA
122	GABARAP
123	GABARAPL1
124	GABARAPL2
125	GAPDH
126	GNAI3
127	GNB2L1
128	GOPC
129	GRID1
130	GRID2
131	KIAA0226
132	KIAA0652
133	KIAA0831
134	KIF5B
135	KLHL24
136	LAMP1
137	LAMP2
138	MAP1LC3A
139	MAP1LC3B
140	MAP1LC3C
141	MAP2K7
142	MAPK1
143	MAPK3
144	MAPK8
145	MAPK8IP1
146	MAPK9
147	MBTPS2
148	MLST8
149	MTMR14
150	MTOR
151	MYC
152	NAF1
153	NAMPT
154	NBR1
155	NCKAP1
156	NFE2L2
157	NFKB1
158	NKX2-3
159	NLRC4
160	NPC1
161	NRG1
162	NRG2
163	NRG3
164	P4HB
165	PARK2
166	PARP1
167	PEA15
168	PELP1
169	PEX14
170	PEX3
171	PIK3C3
172	PIK3R4
173	PINK1
174	PPP1R15A
175	PRKAB1
176	PRKAR1A
177	PRKCD
178	PRKCQ
179	PTEN
180	PTK6
181	RAB11A
182	RAB1A
183	RAB24
184	RAB33B
185	RAB5A
186	RAB7A
187	RAC1
188	RAF1
189	RB1
190	RB1CC1
191	RELA
192	RGS19
193	RHEB
194	RPS6KB1
195	RPTOR
196	SAR1A
197	SERPINA1
198	SESN2
199	SH3GLB1
200	SIRT1
201	SIRT2
202	SPHK1
203	SPNS1
204	SQSTM1
205	ST13
206	STK11
207	TBK1
208	TM9SF1
209	TMEM49
210	TMEM74
211	TNFSF10
212	TP53
213	TP53INP2
214	TP63
215	TP73
216	TSC1
217	TSC2
218	TUSC1
219	ULK1
220	ULK2
221	ULK3
222	USP10
223	UVRAG
224	VAMP3
225	VAMP7
226	VEGFA
227	WDFY3
228	WDR45
229	WDR45L
230	WIPI1
231	WIPI2
232	ZFYVE1
