# Supplementary material for: Development and validation of an autophagy-related long non-coding RNA prognostic signature for cervical squamous cell carcinoma and endocervical adenocarcinoma
Source: Front Oncol. 2022 Nov 3;12:1049773. doi: 10.3389/fonc.2022.1049773 (PMC9669765; doi:10.3389/fonc.2022.1049773)
Supplement: Supplementary Table 2 — The ARLs were screened by a co-expression network. [file Table_2.xlsx]

## Sheet: Table S2
945 lncRNAs associated with autophagy
	cor_lnc_id	km_p	cox_p	cox_hr	low_CI	up_CI
MRPS31P4	MRPS31P4	0.119112	0.132489	1.25435	0.933262	1.68592
AC005288.1	AC005288.1	0.375241	0.193164	1.69358	0.761856	3.76479
AC008764.2	AC008764.2	0.603911	0.383135	1.13225	0.856328	1.49709
GBP1P1	GBP1P1	0.384781	0.00733834	0.773419	0.640202	0.934356
LINC01871	LINC01871	0.0551165	0.0251226	0.808052	0.67024	0.974199
PSMB8-AS1	PSMB8-AS1	0.173837	0.173639	0.731726	0.466567	1.14758
USP30-AS1	USP30-AS1	0.134568	0.00542424	0.767209	0.636091	0.925356
U62317.1	U62317.1	0.843036	0.0681991	0.796103	0.62298	1.01733
AL669831.1	AL669831.1	0.763838	0.387132	1.10185	0.884259	1.37299
MKNK1-AS1	MKNK1-AS1	0.943108	0.525672	1.10134	0.81736	1.48398
DLEU2L	DLEU2L	0.784233	0.489647	1.10919	0.826589	1.4884
GAS5	GAS5	0.713653	0.282291	1.71501	0.642354	4.57888
AC139887.4	AC139887.4	0.689793	0.590663	1.06752	0.841326	1.35454
AC139887.2	AC139887.2	0.0550642	0.017128	1.50239	1.07745	2.09494
SNHG8	SNHG8	0.941363	0.718597	0.812977	0.263628	2.50706
LINC00265	LINC00265	0.94631	0.367107	1.15939	0.840789	1.59873
SNHG15	SNHG15	0.949162	0.630606	1.17721	0.605383	2.28915
AC000120.1	AC000120.1	0.155009	0.127448	1.23065	0.941875	1.60796
SNHG6	SNHG6	0.596836	0.574847	0.729286	0.242042	2.19738
SNHG7	SNHG7	0.28467	0.911687	1.03873	0.530756	2.03286
ATF4P4	ATF4P4	0.0148732	0.0152343	0.617919	0.418804	0.911701
ZNF32-AS2	ZNF32-AS2	0.467501	0.408554	1.12311	0.852786	1.47913
AC053513.2	AC053513.2	0.685205	0.804561	1.02342	0.851955	1.22939
AC084018.1	AC084018.1	0.977061	0.906913	1.01476	0.793842	1.29715
AC084018.2	AC084018.2	0.788174	0.933726	1.01158	0.771233	1.32682
MRPS31P5	MRPS31P5	0.209816	0.12538	1.27962	0.933384	1.75429
AL132989.1	AL132989.1	0.546702	0.254998	1.20533	0.874304	1.66169
AC005519.1	AC005519.1	0.568486	0.133054	1.23828	0.936899	1.6366
AL133367.1	AL133367.1	0.785739	0.438752	0.89721	0.68178	1.18071
LINC02256	LINC02256	0.0155068	0.0777263	1.22639	0.977011	1.53943
AC025917.1	AC025917.1	0.800941	0.32887	1.11906	0.892686	1.40284
NPTN-IT1	NPTN-IT1	0.124644	0.0709596	1.21067	0.982692	1.49154
AL031600.1	AL031600.1	0.892742	0.672395	1.04936	0.839309	1.31199
AC106820.5	AC106820.5	0.748744	0.634588	1.0616	0.829652	1.35839
AC109460.2	AC109460.2	0.586194	0.275631	1.15088	0.893723	1.48202
AC120114.1	AC120114.1	0.739097	0.376002	1.1272	0.864547	1.46964
AC009120.3	AC009120.3	0.995374	0.825754	1.02492	0.823206	1.27607
AC018695.4	AC018695.4	0.886467	0.24108	1.14834	0.910946	1.44761
AC004771.3	AC004771.3	0.394864	0.202473	1.1526	0.926175	1.43439
AC067852.3	AC067852.3	0.0129811	0.0191765	1.36244	1.05095	1.76625
AC100793.3	AC100793.3	0.890693	0.883268	0.983391	0.786366	1.22978
AC060780.1	AC060780.1	0.358951	0.840752	0.961263	0.653853	1.4132
CR936218.1	CR936218.1	0.241384	0.113934	1.17189	0.961301	1.42862
LRRC37A17P	LRRC37A17P	0.448402	0.0492024	1.41225	1.00108	1.99228
RPL6P27	RPL6P27	0.904802	0.722852	0.89353	0.479646	1.66455
ZFAS1	ZFAS1	0.836679	0.798915	1.13681	0.423882	3.04882
AL031846.2	AL031846.2	0.822924	0.74379	1.04153	0.816017	1.32936
AC010245.2	AC010245.2	0.993516	0.867845	1.03642	0.680038	1.57957
LINC01355	LINC01355	0.699782	0.424129	1.1951	0.772038	1.84998
SSBP3-AS1	SSBP3-AS1	0.701235	0.244135	0.850194	0.646866	1.11743
AP4B1-AS1	AP4B1-AS1	0.826708	0.97274	1.00431	0.784602	1.28555
LINC00106	LINC00106	0.249437	0.463433	1.12426	0.822178	1.53732
ASMTL-AS1	ASMTL-AS1	0.301267	0.635132	0.916131	0.638039	1.31543
LINC00893	LINC00893	0.619568	0.310022	0.861299	0.645512	1.14922
AP006284.1	AP006284.1	0.157721	0.279537	1.15144	0.891822	1.48662
AP002490.1	AP002490.1	0.767958	0.0862021	1.377	0.95508	1.98531
ZNF37BP	ZNF37BP	0.89673	0.518475	0.857849	0.538653	1.36619
AL135999.1	AL135999.1	0.984839	0.440898	1.14626	0.810046	1.62202
AC009120.2	AC009120.2	0.947674	0.144588	0.702783	0.437368	1.12926
AC137932.3	AC137932.3	0.232629	0.819169	1.03765	0.755839	1.42454
AC006435.2	AC006435.2	0.405908	0.417435	1.11381	0.858408	1.44521
AC005306.1	AC005306.1	0.724722	0.355418	0.877469	0.664981	1.15786
AL691432.1	AL691432.1	0.90125	0.521435	1.08637	0.843355	1.39941
AL450998.3	AL450998.3	0.749974	0.259124	1.20107	0.873699	1.65111
AL139289.1	AL139289.1	0.919058	0.302481	1.18234	0.860899	1.6238
AL050343.1	AL050343.1	0.950923	0.561581	1.10924	0.781673	1.57409
NBPF8	NBPF8	0.859237	0.200398	1.26393	0.883093	1.80901
NBPF25P	NBPF25P	0.76018	0.248388	1.2804	0.842919	1.94495
UBE2Q1-AS1	UBE2Q1-AS1	0.293389	0.257802	1.16364	0.894761	1.51332
LINC01347	LINC01347	0.209763	0.0720087	1.38317	0.971109	1.97008
AL390728.4	AL390728.4	0.194075	0.0447211	2.02426	1.02291	4.00584
TRAPPC12-AS1	TRAPPC12-AS1	0.258144	0.221637	1.18155	0.903931	1.54443
AC093110.1	AC093110.1	0.055241	0.0058345	1.43646	1.10918	1.86031
AC010976.1	AC010976.1	0.361514	0.187069	1.26447	0.89227	1.79191
AC005104.1	AC005104.1	0.311795	0.0837841	1.27018	0.967754	1.6671
ATP1B3-AS1	ATP1B3-AS1	0.714127	0.983487	1.00203	0.826797	1.21441
AC078795.1	AC078795.1	0.123706	0.240935	1.17838	0.895452	1.55069
CTBP1-AS	CTBP1-AS	0.907173	0.344135	1.14829	0.862247	1.52923
AC110079.1	AC110079.1	0.887886	0.192517	1.17379	0.921719	1.49481
AC093752.3	AC093752.3	0.164274	0.0603084	1.24454	0.989582	1.56518
FAM160A1-DT	FAM160A1-DT	0.700791	0.942314	1.00793	0.813698	1.24854
MIR4453HG	MIR4453HG	0.598966	0.937134	0.9826	0.635248	1.51988
AC138956.1	AC138956.1	0.534683	0.143012	1.17666	0.945896	1.46373
AC138956.2	AC138956.2	0.332111	0.116299	1.20024	0.955135	1.50823
AC138035.1	AC138035.1	0.130818	0.11621	1.24255	0.947378	1.6297
AL133406.2	AL133406.2	0.234588	0.0433338	1.32819	1.00775	1.75053
AL031320.2	AL031320.2	0.995728	0.216283	1.24242	0.880673	1.75276
AL353625.1	AL353625.1	0.339339	0.194117	1.23909	0.897103	1.71145
AL354892.3	AL354892.3	0.237419	0.241085	1.25732	0.857664	1.84322
GTF2IP4	GTF2IP4	0.901829	0.399872	1.20079	0.785222	1.83629
AC108010.1	AC108010.1	0.0722713	0.0905429	1.21896	0.967925	1.53509
AC004890.2	AC004890.2	0.3932	0.391388	1.13097	0.85358	1.4985
INE1	INE1	0.274956	0.0940836	1.44585	0.938456	2.22758
XIST	XIST	0.713087	0.636781	0.962665	0.821971	1.12744
FTX	FTX	0.864443	0.313896	1.23415	0.81953	1.85854
LINC00630	LINC00630	0.485726	0.739227	0.942527	0.665201	1.33547
Z68871.1	Z68871.1	0.778673	0.218418	1.17593	0.908076	1.52279
FMR1-IT1	FMR1-IT1	0.986608	0.50853	1.08192	0.856704	1.36634
AC037459.2	AC037459.2	0.347437	0.41651	1.1398	0.831109	1.56314
AC091185.1	AC091185.1	0.587136	0.577907	1.05889	0.865535	1.29545
AC108449.2	AC108449.2	0.684907	0.416003	1.13541	0.836233	1.54163
AC010834.3	AC010834.3	0.345698	0.115286	1.29798	0.938192	1.79574
AP002907.1	AP002907.1	0.0390408	0.114372	1.29719	0.939302	1.79143
AC090198.1	AC090198.1	0.871851	0.633304	1.1114	0.720119	1.71529
EBLN3P	EBLN3P	0.820347	0.428425	1.49251	0.554824	4.01495
AL354733.3	AL354733.3	0.104329	0.541516	1.07069	0.859709	1.33345
LINC01001	LINC01001	0.296214	0.0316027	1.33684	1.02488	1.74376
AP006621.4	AP006621.4	0.283223	0.399708	1.08503	0.897213	1.31216
AP003096.1	AP003096.1	0.400044	0.435477	1.10412	0.860823	1.41617
AP003392.1	AP003392.1	0.469393	0.0578426	1.24953	0.991828	1.57419
AL450326.1	AL450326.1	0.612762	0.356598	1.14263	0.860664	1.51697
PARGP1	PARGP1	0.376384	0.14081	1.27415	0.922095	1.76063
LINC00843	LINC00843	0.310398	0.0811699	1.27323	0.969891	1.67144
AL731577.2	AL731577.2	0.18691	0.0520385	1.24326	0.996208	1.55157
AL731571.1	AL731571.1	0.493784	0.0775492	1.2935	0.971284	1.7226
EDRF1-AS1	EDRF1-AS1	0.34889	0.970052	0.993841	0.719866	1.37209
AL360181.2	AL360181.2	0.172228	0.0803972	1.34956	0.965701	1.886
AC010203.1	AC010203.1	0.766675	0.796532	1.02737	0.836707	1.26149
AL356019.2	AL356019.2	0.724187	0.844802	1.03227	0.751099	1.41869
AL355075.2	AL355075.2	0.33459	0.127701	1.19406	0.949855	1.50106
AL132780.1	AL132780.1	0.931004	0.590739	1.08228	0.811399	1.44359
DHRS4-AS1	DHRS4-AS1	0.575691	0.408639	1.31862	0.684043	2.54188
AL132989.2	AL132989.2	0.672797	0.123918	1.27265	0.935731	1.73089
AL359220.1	AL359220.1	0.579016	0.134438	0.816619	0.626353	1.06468
AL512791.1	AL512791.1	0.973793	0.266379	1.1459	0.900892	1.45755
AL157871.5	AL157871.5	0.720671	0.436842	1.09416	0.872018	1.37288
AL117209.1	AL117209.1	0.472305	0.200217	1.18387	0.914456	1.53265
AL049840.1	AL049840.1	0.43267	0.109088	1.34895	0.935569	1.94499
AL049840.2	AL049840.2	0.734641	0.100027	1.39276	0.938096	2.06779
AL049840.3	AL049840.3	0.0419405	0.0431409	1.61483	1.01608	2.56643
AL928654.2	AL928654.2	0.0835809	0.177743	1.27167	0.89753	1.80177
AC135983.2	AC135983.2	0.212843	0.84977	0.972385	0.727769	1.29922
AC012170.2	AC012170.2	0.863451	0.643519	1.06065	0.826475	1.36117
AC243919.2	AC243919.2	0.715325	0.461393	1.08525	0.872863	1.34932
AC022558.1	AC022558.1	0.362991	0.524264	1.07955	0.852862	1.36649
UBE2Q2P1	UBE2Q2P1	0.0021883	0.00463883	1.44233	1.11841	1.86006
AL031714.1	AL031714.1	0.719158	0.326533	1.1857	0.843927	1.66588
AL031709.1	AL031709.1	0.939911	0.80673	0.973308	0.783629	1.2089
AC009121.1	AC009121.1	0.845421	0.853764	1.02039	0.823278	1.2647
AC138932.1	AC138932.1	0.715473	0.229476	1.15755	0.911503	1.47002
AC139256.2	AC139256.2	0.777857	0.5648	1.11617	0.768131	1.62189
PKD1P6	PKD1P6	0.908328	0.153236	1.21822	0.928648	1.59809
AC126755.1	AC126755.1	0.288031	0.365616	1.11843	0.877454	1.42557
SMG1P5	SMG1P5	0.285338	0.0358067	1.49709	1.02596	2.18457
AC135050.5	AC135050.5	0.402602	0.191509	1.16692	0.92504	1.47205
RPS27AP16	RPS27AP16	0.986875	0.938267	0.975969	0.527342	1.80626
AC009095.1	AC009095.1	0.0496104	0.00545185	1.5358	1.13446	2.07912
AC009163.6	AC009163.6	0.320493	0.308881	0.865321	0.65495	1.14326
AC138028.4	AC138028.4	0.0288173	0.0429201	1.36158	1.00977	1.83597
AC004706.1	AC004706.1	0.934865	0.412126	1.1047	0.870785	1.40144
AC010761.4	AC010761.4	0.0636294	0.0845676	1.18232	0.976589	1.43138
AC104564.3	AC104564.3	0.438101	0.188048	1.1916	0.917747	1.54717
AC005562.1	AC005562.1	0.759742	0.0663055	1.57377	0.972815	2.54597
AC003070.1	AC003070.1	0.343902	0.759807	1.0381	0.81685	1.31927
AC099850.3	AC099850.3	0.527082	0.11881	1.627	0.904708	2.92593
LRRC37A16P	LRRC37A16P	0.535327	0.693457	1.08092	0.734065	1.59166
AC015802.1	AC015802.1	0.45029	0.890924	1.01493	0.821199	1.25437
NARF-IT1	NARF-IT1	0.854411	0.562661	1.0758	0.839973	1.37783
AP001793.1	AP001793.1	0.894956	0.393935	1.12222	0.86079	1.46304
AL031670.1	AL031670.1	0.338984	0.217616	1.19372	0.900659	1.58214
HM13-IT1	HM13-IT1	0.168458	0.138853	1.26509	0.92819	1.72428
AL109614.1	AL109614.1	0.0727079	0.0649648	1.22679	0.986703	1.5253
AL118506.1	AL118506.1	0.296339	0.212722	1.27874	0.868962	1.88176
AC012615.6	AC012615.6	0.306325	0.140784	1.2305	0.93327	1.62238
AC011472.1	AC011472.1	0.105602	0.294094	1.19218	0.858707	1.65515
AC024075.1	AC024075.1	0.225504	0.281325	1.13693	0.900015	1.43622
AC008735.2	AC008735.2	0.377984	0.0700302	1.47806	0.968094	2.25667
AL021707.3	AL021707.3	0.905364	0.617449	1.07364	0.812345	1.41898
AP000692.1	AP000692.1	0.375208	0.2205	1.18189	0.904373	1.54458
MCM3AP-AS1	MCM3AP-AS1	0.0502784	0.043204	1.5971	1.0141	2.51528
AP001469.2	AP001469.2	0.771148	0.125663	1.19766	0.950179	1.50961
SMAD5-AS1	SMAD5-AS1	0.0365318	0.0274878	0.750086	0.580343	0.969477
AC011374.1	AC011374.1	0.313035	0.185984	0.91854	0.809573	1.04217
C5orf66	C5orf66	0.94631	0.422247	1.10558	0.865195	1.41275
AC098851.1	AC098851.1	0.826269	0.552771	0.944116	0.780803	1.14159
AC122129.1	AC122129.1	0.0824607	0.198476	1.15547	0.926707	1.44071
LINC01342	LINC01342	0.353929	0.847334	0.982064	0.816801	1.18076
AL139246.3	AL139246.3	0.13632	0.30992	0.915123	0.771048	1.08612
ESPNP	ESPNP	0.989977	0.987362	1.00144	0.837846	1.19698
AL591178.1	AL591178.1	0.54105	0.202527	1.12202	0.939332	1.34025
AL445686.2	AL445686.2	0.778782	0.960267	0.993659	0.77367	1.2762
LINC01778	LINC01778	0.562964	0.462347	0.911569	0.711969	1.16713
AC114489.1	AC114489.1	0.282086	0.260317	1.08809	0.939057	1.26079
AL109613.1	AL109613.1	0.384594	0.65918	0.966819	0.83215	1.12328
LINC01527	LINC01527	0.403018	0.26233	0.928814	0.81604	1.05717
MIR205HG	MIR205HG	0.0977927	0.76002	1.02684	0.866306	1.21711
AL023754.1	AL023754.1	0.505325	0.361402	1.05848	0.9367	1.1961
AC096637.2	AC096637.2	0.964114	0.226714	0.861327	0.676016	1.09744
AL391832.2	AL391832.2	0.792944	0.405259	0.913219	0.737382	1.13099
AC082651.3	AC082651.3	0.881548	0.94749	0.994113	0.833918	1.18508
LINC01833	LINC01833	0.207683	0.0713008	0.89493	0.792469	1.01064
EPCAM-DT	EPCAM-DT	0.7877	0.535326	0.931368	0.743713	1.16637
MYOSLID	MYOSLID	0.215451	0.085903	1.14842	0.980308	1.34537
AC007038.1	AC007038.1	0.282335	0.0795266	0.764816	0.566642	1.0323
AC009407.1	AC009407.1	0.74843	0.202703	0.896349	0.757114	1.06119
AC017104.1	AC017104.1	0.0654602	0.0839	0.805107	0.629581	1.02957
AC104667.2	AC104667.2	0.364669	0.183527	1.09968	0.95565	1.26541
AC011298.1	AC011298.1	0.373053	0.378163	0.930254	0.791711	1.09304
AC104809.2	AC104809.2	0.541173	0.954146	0.994868	0.834817	1.1856
IL20RB-AS1	IL20RB-AS1	0.753324	0.686162	0.974257	0.858454	1.10568
AC104472.1	AC104472.1	0.781506	0.330288	0.8168	0.542991	1.22868
TMPRSS11GP	TMPRSS11GP	0.959553	0.449297	0.949149	0.829009	1.0867
ARHGEF38-IT1	ARHGEF38-IT1	0.292795	0.214981	0.891303	0.742394	1.07008
LINC01091	LINC01091	0.271169	0.847885	1.01934	0.838109	1.23976
AC112236.1	AC112236.1	0.200978	0.780509	0.976351	0.825071	1.15537
AC114956.2	AC114956.2	0.914959	0.741754	0.970978	0.814943	1.15689
ZBED3-AS1	ZBED3-AS1	0.393698	0.664657	0.941058	0.715009	1.23857
AC079465.1	AC079465.1	0.293821	0.420185	1.16512	0.803332	1.68983
AC011337.1	AC011337.1	0.817898	0.912936	0.987261	0.784549	1.24235
AL035701.1	AL035701.1	0.992514	0.750188	0.97783	0.851761	1.12256
AL033384.1	AL033384.1	0.201332	0.0215873	0.852706	0.74349	0.977965
MLIP-IT1	MLIP-IT1	0.278764	0.23102	0.917669	0.797048	1.05654
LINC02541	LINC02541	0.253668	0.856344	1.0167	0.849804	1.21637
TAAR3P	TAAR3P	0.578005	0.599553	0.943885	0.760591	1.17135
AL353747.2	AL353747.2	0.595823	0.942009	1.00525	0.873038	1.15748
LINC01558	LINC01558	0.667847	0.548182	0.947336	0.793867	1.13047
AL606970.3	AL606970.3	0.661941	0.0732263	0.688479	0.452766	1.0469
AC007255.1	AC007255.1	0.20852	0.279254	1.07643	0.941765	1.23034
AC092198.1	AC092198.1	0.435921	0.824585	1.03041	0.790589	1.34298
MIR222HG	MIR222HG	0.754148	0.855895	1.02169	0.810503	1.28789
LINC02595	LINC02595	0.125921	0.70245	1.03382	0.871623	1.22619
AL109946.1	AL109946.1	0.194206	0.0294623	1.27423	1.02312	1.58698
AC091182.2	AC091182.2	0.0515457	0.0679297	1.13605	0.989832	1.30388
LINC01605	LINC01605	0.0451715	0.0821434	1.14748	0.98182	1.3411
AC124067.4	AC124067.4	0.343576	0.966244	0.996388	0.84263	1.1782
AC083973.1	AC083973.1	0.0728973	0.0979786	0.851924	0.70412	1.03076
AC104958.2	AC104958.2	0.13768	0.256801	0.890532	0.728794	1.08816
SMILR	SMILR	0.941967	0.767699	1.0222	0.883613	1.18252
AC108136.1	AC108136.1	0.028773	0.466848	1.05726	0.90992	1.22845
C8orf31	C8orf31	0.416782	0.496855	0.951195	0.823266	1.099
AL133410.1	AL133410.1	0.915946	0.921382	1.00818	0.857638	1.18514
AC127526.2	AC127526.2	0.113049	0.243395	0.874564	0.697828	1.09606
DKFZP434K028	DKFZP434K028	0.858479	0.84543	1.02932	0.769751	1.37643
AP003306.2	AP003306.2	0.560884	0.298692	0.897533	0.731543	1.10119
AP002761.4	AP002761.4	0.547538	0.416638	1.13898	0.832049	1.55914
AP000757.1	AP000757.1	0.130094	0.0498682	0.822691	0.676092	1.00108
AP004608.1	AP004608.1	0.0357385	0.732841	0.972741	0.82993	1.14013
CALML3-AS1	CALML3-AS1	0.764695	0.921671	0.99337	0.870017	1.13421
LINC02677	LINC02677	0.60983	0.861287	0.988472	0.867915	1.12577
AC244230.1	AC244230.1	0.077724	0.20594	1.11264	0.942738	1.31316
AC245041.2	AC245041.2	0.178901	0.823954	0.983122	0.846186	1.14222
AC245041.1	AC245041.1	0.726833	0.568534	0.96362	0.848289	1.09463
SH3PXD2A-AS1	SH3PXD2A-AS1	0.61459	0.475585	1.0592	0.904288	1.24064
LINC02387	LINC02387	0.667364	0.889914	1.01106	0.86525	1.18144
AC117498.2	AC117498.2	0.983666	0.727048	0.969723	0.815974	1.15244
AC025154.2	AC025154.2	0.676864	0.282443	0.944674	0.851341	1.04824
POC1B-AS1	POC1B-AS1	0.0370147	0.0699673	0.72273	0.508984	1.02624
HNF1A-AS1	HNF1A-AS1	0.310321	0.70776	0.972071	0.838179	1.12735
AC055713.1	AC055713.1	0.157764	0.636347	0.915758	0.635893	1.3188
AL138690.1	AL138690.1	0.417663	0.688908	0.883947	0.482897	1.61807
AL139082.1	AL139082.1	0.264112	0.438091	0.90417	0.700767	1.16661
AL358334.2	AL358334.2	0.195924	0.1833	1.1446	0.937705	1.39714
LINC00519	LINC00519	0.248104	0.270148	0.925573	0.80655	1.06216
LINC00640	LINC00640	0.060553	0.560951	0.958397	0.830426	1.10609
LINC00520	LINC00520	0.187731	0.215166	1.08648	0.952667	1.23909
AC005280.1	AC005280.1	0.419942	0.903761	0.985191	0.773535	1.25476
AL135818.2	AL135818.2	0.28703	0.391065	1.07495	0.911176	1.26816
AC022613.1	AC022613.1	0.591126	0.982509	1.0016	0.86793	1.15586
MIR4713HG	MIR4713HG	0.732624	0.673886	1.0328	0.888598	1.20041
AC023906.2	AC023906.2	0.5909	0.650836	0.96888	0.844877	1.11108
AC104590.1	AC104590.1	0.335614	0.0395367	0.741135	0.556602	0.986847
NR2F2-AS1	NR2F2-AS1	0.691487	0.408211	0.904638	0.713224	1.14742
AC012409.1	AC012409.1	0.914948	0.79471	0.968401	0.760328	1.23342
CERS3-AS1	CERS3-AS1	0.737096	0.670761	0.971572	0.850564	1.1098
ABCC6P2	ABCC6P2	0.605453	0.914613	0.991598	0.84986	1.15697
ABCC6P1	ABCC6P1	0.648869	0.696725	0.966104	0.812228	1.14913
AC008915.2	AC008915.2	0.712222	0.889245	1.02814	0.695718	1.5194
AC142381.3	AC142381.3	0.239262	0.416866	0.925379	0.767231	1.11613
AC010547.2	AC010547.2	0.487228	0.273299	0.927928	0.811391	1.0612
AC009123.1	AC009123.1	0.608351	0.252493	0.90535	0.763314	1.07382
AC099684.2	AC099684.2	0.852315	0.740984	1.03272	0.853203	1.25001
AC087500.1	AC087500.1	0.159018	0.136732	0.784244	0.569268	1.0804
KRT16P6	KRT16P6	0.474643	0.183457	1.07511	0.965966	1.19658
KRT16P2	KRT16P2	0.565444	0.721623	1.02116	0.910026	1.14587
KRT16P1	KRT16P1	0.608923	0.744786	0.976952	0.848971	1.12423
KRT16P4	KRT16P4	0.763428	0.457895	1.04614	0.928574	1.1786
KRT16P3	KRT16P3	0.434119	0.853532	0.987744	0.866532	1.12591
AC244153.1	AC244153.1	0.382285	0.893845	1.0107	0.864471	1.18166
AC005920.1	AC005920.1	0.679191	0.563701	0.923778	0.705663	1.20931
AC005920.3	AC005920.3	0.619499	0.452309	0.83919	0.53092	1.32645
AC015813.4	AC015813.4	0.249162	0.0438935	0.869623	0.758602	0.996892
RNF157-AS1	RNF157-AS1	0.232293	0.131592	0.888289	0.761204	1.03659
LINC01979	LINC01979	0.429803	0.732396	0.960972	0.764875	1.20734
LINC01978	LINC01978	0.892698	0.323779	0.914725	0.766085	1.09221
DSG1-AS1	DSG1-AS1	0.991529	0.785461	0.986023	0.890975	1.09121
AC012123.1	AC012123.1	0.770707	0.977349	1.00252	0.842792	1.19251
AC036176.3	AC036176.3	0.0952467	0.114373	1.12945	0.970559	1.31436
AL035420.3	AL035420.3	0.651888	0.456176	0.939931	0.798537	1.10636
LINC01659	LINC01659	0.0205972	0.328023	1.08756	0.918866	1.28722
AC097639.1	AC097639.1	0.695605	0.530221	0.946918	0.798558	1.12284
AC137630.1	AC137630.1	0.224505	0.356708	0.900133	0.71958	1.12599
U73166.1	U73166.1	0.942059	0.931069	0.988766	0.765456	1.27722
ATP6V0E2-AS1	ATP6V0E2-AS1	0.479884	0.272514	0.874608	0.688312	1.11132
AC069120.1	AC069120.1	0.82317	0.841941	1.01464	0.879547	1.17049
AC068888.1	AC068888.1	0.216411	0.796933	0.948025	0.631336	1.42357
AC091544.4	AC091544.4	0.603773	0.925853	1.00868	0.84089	1.20994
AL031282.2	AL031282.2	0.600945	0.884406	0.978518	0.730177	1.31132
AC016747.4	AC016747.4	0.84121	0.854213	0.974328	0.738284	1.28584
AC005034.5	AC005034.5	0.80997	0.649516	1.08673	0.759214	1.55553
AC073476.3	AC073476.3	0.0873475	0.548238	1.12307	0.768844	1.6405
AC093495.1	AC093495.1	0.945834	0.706166	0.935054	0.659506	1.32573
RBM5-AS1	RBM5-AS1	0.520284	0.316284	1.15169	0.873532	1.51842
CCDC39	CCDC39	0.872726	0.480297	0.903731	0.682295	1.19703
AC008434.1	AC008434.1	0.814126	0.819904	1.02354	0.837745	1.25054
AC139795.1	AC139795.1	0.798422	0.99148	0.998858	0.809839	1.23199
ZNRD1ASP	ZNRD1ASP	0.258297	0.472874	1.13881	0.798559	1.62403
AC073957.3	AC073957.3	0.361826	0.106561	1.24277	0.954291	1.61846
AC005154.4	AC005154.4	0.598982	0.316181	1.09955	0.913075	1.32411
AC131971.1	AC131971.1	0.713827	0.671668	1.04988	0.838247	1.31495
AP000442.2	AP000442.2	0.832148	0.878522	1.02934	0.710383	1.49152
AL592430.1	AL592430.1	0.842192	0.808823	0.967096	0.737491	1.26819
AL450306.1	AL450306.1	0.352561	0.730504	1.05112	0.791462	1.39598
AL603756.1	AL603756.1	0.0986505	0.708624	1.0669	0.759638	1.49846
ANKRD10-IT1	ANKRD10-IT1	0.517469	0.1879	1.31566	0.874443	1.97949
UBE2Q2P2	UBE2Q2P2	0.511713	0.304649	1.15672	0.875863	1.52763
AC048382.2	AC048382.2	0.0978503	0.0609895	1.20177	0.990983	1.4574
AC036108.3	AC036108.3	0.619902	0.647973	1.06465	0.813574	1.39322
AP001178.3	AP001178.3	0.711709	0.786681	0.962817	0.731735	1.26687
AC011825.2	AC011825.2	0.73746	0.760051	1.0341	0.83385	1.28245
AC012254.3	AC012254.3	0.359677	0.368525	0.857297	0.612727	1.19949
AC027514.2	AC027514.2	0.904799	0.666178	1.04822	0.846288	1.29833
AC245060.6	AC245060.6	0.798494	0.343108	1.14566	0.864862	1.51762
Z98885.3	Z98885.3	0.759588	0.542926	1.09539	0.816695	1.4692
AC005332.4	AC005332.4	0.00392098	2.71739e-06	0.503307	0.377229	0.671523
LINC01881	LINC01881	0.286958	0.403357	1.14732	0.831042	1.58396
FGD5-AS1	FGD5-AS1	0.997905	0.62965	1.37254	0.378981	4.97089
THRB-IT1	THRB-IT1	0.741657	0.282981	0.802236	0.536913	1.19867
SBDSP1	SBDSP1	0.472644	0.0493005	2.81095	1.05951	7.45762
AC005586.1	AC005586.1	0.627384	0.449829	1.09809	0.861593	1.3995
AC115618.2	AC115618.2	0.628258	0.265908	0.780337	0.504297	1.20747
AC105206.2	AC105206.2	0.344529	0.0738268	1.28273	0.975937	1.68596
RPL37P6	RPL37P6	0.311951	0.0482857	0.78214	0.613629	0.996926
AC068580.3	AC068580.3	0.549412	0.22265	1.22446	0.88432	1.69542
TMEM9B-AS1	TMEM9B-AS1	0.609121	0.801252	1.04438	0.744781	1.46451
AP000759.1	AP000759.1	0.553383	0.105641	1.57327	0.920417	2.6892
AC125807.2	AC125807.2	0.292566	0.0598443	1.4107	0.986154	2.018
AC073896.4	AC073896.4	0.472893	0.0349295	0.4165	0.184572	0.939861
AC073569.2	AC073569.2	0.0055626	0.0433717	1.33483	1.00854	1.76667
AL137058.2	AL137058.2	0.181149	0.131904	1.26864	0.931604	1.72762
SORD2P	SORD2P	0.918037	0.824006	0.97254	0.760908	1.24303
UBL7-AS1	UBL7-AS1	0.0531718	0.594924	0.867859	0.514692	1.46336
AC141586.1	AC141586.1	0.0724698	0.35866	1.26459	0.766536	2.08627
AC016876.2	AC016876.2	0.0631768	0.136404	0.705161	0.445296	1.11668
AC016888.1	AC016888.1	0.872783	0.410737	1.15379	0.820409	1.62265
AC011451.1	AC011451.1	0.440306	0.11061	0.799225	0.606333	1.05348
AL627309.5	AL627309.5	0.0789071	0.0413085	1.44999	1.01317	2.07513
AL732372.2	AL732372.2	0.151669	0.105238	1.24723	0.954362	1.62998
ZBTB40-IT1	ZBTB40-IT1	0.284346	0.321471	1.10273	0.908607	1.33833
PABPC4-AS1	PABPC4-AS1	0.956912	0.625528	1.05566	0.849237	1.31225
NFYC-AS1	NFYC-AS1	0.831765	0.754978	1.05076	0.769946	1.43399
LINC00624	LINC00624	0.0642044	0.111297	1.18552	0.961721	1.4614
HIST2H2BD	HIST2H2BD	0.824993	0.735634	0.960273	0.758929	1.21503
Z99572.1	Z99572.1	0.916239	0.386838	1.10217	0.884182	1.37391
AL513314.2	AL513314.2	0.120042	0.111326	1.3063	0.939608	1.81609
AC138393.3	AC138393.3	0.672923	0.745085	1.03754	0.830854	1.29563
AL353593.1	AL353593.1	0.0626021	0.0756901	1.24934	0.976386	1.5986
GTF3C2-AS1	GTF3C2-AS1	0.428537	0.674072	1.09328	0.721475	1.65669
AC018682.1	AC018682.1	0.947625	0.167629	1.22	0.919739	1.61829
AC016722.2	AC016722.2	0.710771	0.486267	1.1092	0.828477	1.48505
AC007878.1	AC007878.1	0.678896	0.846682	0.973984	0.745599	1.27233
AC073046.1	AC073046.1	0.503438	0.394268	1.11365	0.869306	1.42669
AC015971.1	AC015971.1	0.496236	0.389749	1.14798	0.838262	1.57212
AC012510.1	AC012510.1	0.408671	0.0193187	0.58032	0.367647	0.91602
RHOA-IT1	RHOA-IT1	0.674569	0.186978	1.16135	0.929503	1.45103
AC108673.3	AC108673.3	0.592329	0.1322	0.70933	0.453322	1.10992
AC046143.2	AC046143.2	0.21805	0.393868	0.867725	0.626938	1.20099
ACAP2-IT1	ACAP2-IT1	0.850345	0.863925	0.976125	0.740434	1.28684
NCBP2-AS1	NCBP2-AS1	0.474177	0.0633093	1.25902	0.98673	1.60645
AC098869.2	AC098869.2	0.206253	0.833291	1.02275	0.82946	1.26108
NADK2-AS1	NADK2-AS1	0.0302032	0.0110952	1.31944	1.06408	1.63609
AC008906.1	AC008906.1	0.664452	0.438147	1.11189	0.850386	1.45381
SNHG4	SNHG4	0.156055	0.152952	1.22893	0.926521	1.63006
AL645941.1	AL645941.1	0.354942	0.0531291	1.23307	0.996281	1.52614
ZNRF2P2	ZNRF2P2	0.149424	0.0479327	1.2341	1.00083	1.52173
STAG3L5P	STAG3L5P	0.160982	0.0990617	1.43728	0.933495	2.21295
AC073130.2	AC073130.2	0.0107528	0.00421802	1.49593	1.13416	1.97311
GK-AS1	GK-AS1	0.442204	0.975763	1.00311	0.82113	1.22542
MID1IP1-AS1	MID1IP1-AS1	0.4049	0.281125	1.16181	0.884518	1.52603
AC022973.4	AC022973.4	0.126036	0.251428	1.16218	0.898675	1.50294
AL359922.2	AL359922.2	0.276177	0.464134	1.09915	0.853295	1.41585
PTENP1	PTENP1	0.621126	0.0878007	1.34288	0.956521	1.88529
AL354989.1	AL354989.1	0.866881	0.60026	1.06575	0.839826	1.35246
AL450263.1	AL450263.1	0.793639	0.431818	0.924691	0.760637	1.12413
AC068580.1	AC068580.1	0.818219	0.283501	1.15111	0.890058	1.48872
AC090587.2	AC090587.2	0.326598	0.283517	1.12545	0.906574	1.39717
AP001350.1	AP001350.1	0.0149782	0.0491136	1.30847	1.00053	1.71119
AP000786.1	AP000786.1	0.607412	0.0343972	1.19674	1.01224	1.41486
AP001893.1	AP001893.1	0.369809	0.216591	1.12891	0.931	1.36888
AL391121.1	AL391121.1	0.0608847	0.0954486	1.34936	0.948652	1.91932
AL731566.1	AL731566.1	0.890152	0.51166	0.886906	0.619747	1.26923
AC125494.1	AC125494.1	0.165439	0.0867353	1.39605	0.953213	2.04461
AC018653.3	AC018653.3	0.125636	0.104409	1.2866	0.948978	1.74433
AC078778.1	AC078778.1	0.721919	0.618774	1.05964	0.843416	1.3313
AC034102.7	AC034102.7	0.428583	0.136522	1.26268	0.928867	1.71647
AC007622.2	AC007622.2	0.27529	0.486273	1.12293	0.810179	1.55641
AL139035.1	AL139035.1	0.839472	0.157884	1.17402	0.939197	1.46756
AL139099.2	AL139099.2	0.576094	0.0284738	1.28264	1.0253	1.60457
AL355916.2	AL355916.2	0.714505	0.85549	0.980912	0.797164	1.20701
AL049869.3	AL049869.3	0.508177	0.207973	1.15719	0.921572	1.45304
AC036103.1	AC036103.1	0.0333377	0.0332168	1.34194	1.02264	1.76094
SNHG9	SNHG9	0.0478683	0.0657263	0.577478	0.322041	1.03552
SMG1P3	SMG1P3	0.179504	0.134397	1.35086	0.91119	2.00267
AC009034.1	AC009034.1	0.889569	0.202304	0.846539	0.655071	1.09397
SMG1P1	SMG1P1	0.478914	0.692771	1.0916	0.706673	1.68619
AC027279.1	AC027279.1	0.628431	0.330381	0.848052	0.608434	1.18204
AC092718.4	AC092718.4	0.866044	0.44275	0.683222	0.258295	1.80721
AC010761.5	AC010761.5	0.909917	0.227733	1.15257	0.914982	1.45185
MAP3K14-AS1	MAP3K14-AS1	0.526739	0.225234	1.22633	0.882032	1.70503
AC022211.1	AC022211.1	0.152883	0.191458	1.1806	0.920469	1.51424
AC132872.3	AC132872.3	0.0550224	0.0626631	1.45021	0.9849	2.13536
AC087222.1	AC087222.1	0.855373	0.496794	1.06917	0.881554	1.29671
AP001178.2	AP001178.2	0.0746711	0.409102	1.08812	0.890254	1.32997
AP005899.1	AP005899.1	0.316729	0.155675	1.15494	0.94647	1.40932
AC100778.2	AC100778.2	0.911997	0.345206	1.11569	0.888683	1.40068
ABALON	ABALON	0.935789	0.136751	1.21253	0.940973	1.56246
AL133230.1	AL133230.1	0.548597	0.724687	1.05458	0.784588	1.41747
AL157838.1	AL157838.1	0.559839	0.855707	1.02582	0.779333	1.35028
AC008982.2	AC008982.2	0.690655	0.42991	1.10367	0.863935	1.40992
AC118344.1	AC118344.1	0.496428	0.132318	1.177	0.951587	1.4558
AC004461.2	AC004461.2	0.295914	0.0684099	1.24596	0.982872	1.57946
AC245060.2	AC245060.2	0.331318	0.273087	1.10546	0.923758	1.3229
AC253536.3	AC253536.3	0.524499	0.237535	1.1146	0.930707	1.33482
AP001505.1	AP001505.1	0.819069	0.987349	1.00472	0.56127	1.79854
EPB41L4A-AS1	EPB41L4A-AS1	0.760603	0.999123	1.00036	0.530662	1.88578
HEIH	HEIH	0.427131	0.311609	0.582219	0.204442	1.65807
BNIP3P1	BNIP3P1	0.232301	0.576727	1.07752	0.828977	1.40058
SDAD1P1	SDAD1P1	0.757093	0.998353	1.0004	0.681556	1.46842
AC133634.1	AC133634.1	0.710413	0.71043	1.91534e-08	0	Inf
AC137800.1	AC137800.1	0.710413	0.71043	1.58311e-14	0	Inf
AC093010.3	AC093010.3	0.594224	0.172196	0.753156	0.501044	1.13212
AC010201.2	AC010201.2	0.919787	0.831061	0.971606	0.745696	1.26596
SUZ12P1	SUZ12P1	0.679163	0.572734	0.825007	0.422859	1.60961
CAPN10-DT	CAPN10-DT	0.730123	0.569129	0.895439	0.612312	1.30948
AL451042.2	AL451042.2	0.444842	0.946817	0.990396	0.74587	1.31509
AC007277.1	AC007277.1	0.625366	0.282728	1.1523	0.888781	1.49394
FAM83A-AS1	FAM83A-AS1	0.184582	0.602265	1.04472	0.886174	1.23162
LINC02657	LINC02657	0.21971	0.151334	1.14614	0.951143	1.38111
LINC02678	LINC02678	0.260464	0.218671	1.12443	0.932425	1.35598
SLFNL1-AS1	SLFNL1-AS1	0.967929	0.505862	1.13352	0.783513	1.63989
RPL32P3	RPL32P3	0.370823	0.696447	0.898984	0.5265	1.53499
PAXIP1-AS2	PAXIP1-AS2	0.707193	0.774788	1.06205	0.703157	1.60412
AP000866.1	AP000866.1	0.785737	0.453727	1.11698	0.836153	1.49212
SPAG5-AS1	SPAG5-AS1	0.413423	0.980646	1.00506	0.668475	1.51112
AC129510.1	AC129510.1	0.867392	0.764944	0.958774	0.727556	1.26347
HEXD-IT1	HEXD-IT1	0.809343	0.979317	1.00391	0.747256	1.34872
AL034550.1	AL034550.1	0.984578	0.93601	1.00801	0.82954	1.22489
AC104532.2	AC104532.2	0.475261	0.279788	1.16981	0.880281	1.55458
CXCR2P1	CXCR2P1	0.150926	0.0147133	0.850804	0.746323	0.969913
LINC01094	LINC01094	0.560239	0.288295	0.849945	0.629557	1.14748
LINC02100	LINC02100	0.855203	0.857547	0.985706	0.84231	1.15351
TRG-AS1	TRG-AS1	0.167816	0.0101392	0.76182	0.618676	0.938084
RPS20P22	RPS20P22	0.665513	0.492474	0.92561	0.742159	1.15441
LINC01503	LINC01503	0.785671	0.284747	0.811343	0.552869	1.19066
LINC02446	LINC02446	0.0163652	0.00426001	0.81314	0.705067	0.937779
PCED1B-AS1	PCED1B-AS1	0.044616	0.00920589	0.73012	0.576033	0.925426
AL135818.1	AL135818.1	0.00537422	0.0268102	0.758737	0.593637	0.969753
LINC00930	LINC00930	0.693681	0.863883	1.01396	0.865349	1.18809
LINC02195	LINC02195	0.297267	0.0288463	0.854983	0.74253	0.984467
U62317.2	U62317.2	0.323849	0.148585	0.633616	0.341028	1.17723
U62317.4	U62317.4	0.55916	0.0659201	0.83105	0.682297	1.01223
MIR155HG	MIR155HG	0.15225	0.0309061	0.73661	0.558229	0.971991
PIK3CD-AS1	PIK3CD-AS1	0.0958822	0.0151009	0.615749	0.415358	0.91282
AC004865.2	AC004865.2	0.156373	0.00237128	0.660902	0.506284	0.86274
AC119428.2	AC119428.2	0.123088	0.0344849	0.725332	0.538003	0.977889
LINC01781	LINC01781	0.0373949	0.0489614	0.839812	0.705149	1.00019
AL365361.1	AL365361.1	0.0738138	0.0906851	0.854601	0.711988	1.02578
AL121985.1	AL121985.1	0.0607185	0.0175751	0.571043	0.359045	0.908213
FCGR2C	FCGR2C	0.326234	0.984429	0.997793	0.799234	1.24568
LINC00582	LINC00582	0.187971	0.0706384	0.859019	0.727991	1.01363
AC104699.1	AC104699.1	0.130706	0.0823394	0.854482	0.715283	1.02077
AC006369.1	AC006369.1	0.0877546	0.0105359	0.793328	0.663866	0.948036
AC083949.1	AC083949.1	0.218312	0.0463457	0.806821	0.652688	0.997351
LINC02576	LINC02576	0.200114	0.292054	0.892112	0.721271	1.10342
LINC01943	LINC01943	0.0509573	0.035181	0.776778	0.613666	0.983247
AC021188.1	AC021188.1	0.0150448	4.34822e-05	0.630273	0.504194	0.787878
LINC02611	LINC02611	0.510812	0.472261	0.908694	0.699844	1.17987
AC017002.3	AC017002.3	0.230252	0.183236	0.857837	0.684265	1.07544
ZEB2-AS1	ZEB2-AS1	0.502835	0.475287	0.859934	0.568238	1.30137
LINC01934	LINC01934	0.285683	0.0245798	0.717224	0.536024	0.959677
LINC01857	LINC01857	0.00712221	0.00217196	0.7885	0.676556	0.918966
LINC02084	LINC02084	0.106552	0.00231696	0.758397	0.634119	0.907032
AC098613.1	AC098613.1	0.194912	0.0377616	0.810116	0.664022	0.988353
IL21-AS1	IL21-AS1	0.0155038	0.0387573	0.602321	0.37123	0.977265
LINC02273	LINC02273	0.145543	0.0558984	0.805459	0.644727	1.00626
LINC02362	LINC02362	0.058248	0.0746999	0.823025	0.664044	1.02007
AC008957.1	AC008957.1	0.704679	0.334621	0.882907	0.685413	1.13731
AC034238.1	AC034238.1	0.13265	0.0248734	0.595087	0.378658	0.93522
AC093278.2	AC093278.2	0.0429794	0.0127057	0.696981	0.52576	0.923964
C5orf56	C5orf56	0.369422	0.144363	0.799283	0.591449	1.08015
AL591468.1	AL591468.1	0.230985	0.0820818	0.860885	0.726559	1.02005
AC006033.2	AC006033.2	0.671062	0.179725	0.84704	0.664434	1.07983
AC004847.1	AC004847.1	0.00252546	0.0147213	0.761603	0.61154	0.948488
NCF1B	NCF1B	0.183108	0.245334	0.88296	0.715608	1.08945
AC004921.1	AC004921.1	0.466997	0.0570825	0.809201	0.650452	1.00669
TRBV11-2	TRBV11-2	0.239143	0.140461	0.895087	0.772192	1.03754
LINC00996	LINC00996	0.180904	0.0478657	0.810061	0.657025	0.998742
AC011899.2	AC011899.2	0.0509827	0.0311569	0.761618	0.594048	0.976456
AC011899.3	AC011899.3	0.628226	0.345648	0.903819	0.732366	1.11541
AL683807.1	AL683807.1	0.180609	0.190984	0.872559	0.711124	1.07064
LINC01281	LINC01281	0.000783743	0.00014091	0.622768	0.486852	0.796629
AL034397.3	AL034397.3	0.602838	0.912445	0.98695	0.780913	1.24735
AL590764.1	AL590764.1	0.209488	0.00647079	0.748297	0.607288	0.922047
AL023653.1	AL023653.1	0.601537	0.913186	0.988085	0.796541	1.22569
LINC00892	LINC00892	0.152628	0.0201501	0.765207	0.610037	0.959846
LINC02099	LINC02099	0.0544383	0.0334096	0.648315	0.434291	0.967814
AC022182.2	AC022182.2	0.263777	0.518993	0.937036	0.768936	1.14188
LINC00861	LINC00861	0.010302	0.00258903	0.729552	0.593159	0.897308
AC079015.1	AC079015.1	0.0954038	0.00971715	0.77789	0.641887	0.942711
AL606807.1	AL606807.1	0.0388334	0.00361428	0.635394	0.467585	0.863427
AL162414.1	AL162414.1	0.748235	0.221164	0.846394	0.647517	1.10635
GGTA1P	GGTA1P	0.416947	0.130845	0.838472	0.66699	1.05404
DBH-AS1	DBH-AS1	0.0195846	0.0516394	0.837291	0.699834	1.00175
C9orf139	C9orf139	0.00348162	0.0107318	0.683502	0.509642	0.916673
GVINP1	GVINP1	0.150743	0.0336915	0.790122	0.635382	0.982546
AC090559.1	AC090559.1	0.348227	0.576707	0.939643	0.755118	1.16926
CASP17P	CASP17P	0.0358933	0.00321666	0.670785	0.514163	0.875117
LINC00900	LINC00900	0.555764	0.893671	0.981715	0.748964	1.2868
AC026369.3	AC026369.3	0.366222	0.010554	0.790059	0.658865	0.947377
AC119044.1	AC119044.1	0.00318229	0.0225408	0.784941	0.637402	0.96663
IFNG-AS1	IFNG-AS1	0.227056	0.0198784	0.734083	0.564362	0.954844
LINC02384	LINC02384	0.0887424	0.0300938	0.774081	0.613782	0.976244
AC008033.3	AC008033.3	0.0317905	0.0115111	0.640435	0.452506	0.906413
LINC02391	LINC02391	0.802138	0.370301	0.895654	0.703683	1.14
LINC02397	LINC02397	0.384967	0.0402738	0.429864	0.19163	0.964269
AC069209.1	AC069209.1	0.731657	0.0596654	0.821124	0.668496	1.0086
LINC00544	LINC00544	0.28787	0.0371412	0.637878	0.416921	0.975935
LINC00426	LINC00426	0.00273154	0.000342416	0.660551	0.52583	0.829787
LINC01055	LINC01055	0.194729	0.116526	0.796357	0.598782	1.05912
LINC00402	LINC00402	0.0232466	0.0233348	0.632164	0.422432	0.946026
AL133371.2	AL133371.2	0.263739	0.0877323	0.862928	0.728247	1.02252
LINC01146	LINC01146	0.400633	0.251462	0.839037	0.621441	1.13282
AL133467.1	AL133467.1	0.795157	0.249451	0.892207	0.734639	1.08357
LINC02325	LINC02325	0.0129753	0.00763629	0.55625	0.36145	0.856036
LINC02285	LINC02285	0.0513167	0.00151947	0.669105	0.521171	0.859028
AL928742.1	AL928742.1	0.216117	0.289596	0.903763	0.749201	1.09021
AC246787.2	AC246787.2	0.786948	0.161722	0.864805	0.70523	1.06049
FAM30A	FAM30A	0.148501	0.198831	0.885712	0.735719	1.06628
ADPGK-AS1	ADPGK-AS1	0.6269	0.0535183	0.630053	0.393746	1.00818
AC108134.3	AC108134.3	0.340707	0.0618218	0.816252	0.659874	1.00969
AC109446.3	AC109446.3	0.0186784	0.0482524	0.819516	0.672425	0.998783
AC009133.3	AC009133.3	0.0437654	0.0332054	0.738648	0.558297	0.97726
AC012645.3	AC012645.3	0.0831853	0.0198105	0.742732	0.578078	0.954285
AC007728.2	AC007728.2	0.0491938	0.0272302	0.766615	0.605403	0.970756
AC099524.1	AC099524.1	0.000371821	0.000597316	0.592257	0.437948	0.800936
AC002091.2	AC002091.2	0.904097	0.508265	1.06425	0.884885	1.27997
TBC1D27P	TBC1D27P	0.0852621	0.0589445	0.776204	0.595883	1.01109
AC138207.5	AC138207.5	0.0210886	0.064974	0.787745	0.611364	1.01501
AC022706.1	AC022706.1	0.560366	0.331747	0.887684	0.697862	1.12914
AC015911.3	AC015911.3	0.154865	0.1015	0.860039	0.717868	1.03037
AC243829.4	AC243829.4	0.208852	0.00801713	0.743442	0.596222	0.927014
AC008105.3	AC008105.3	0.0877193	0.242134	0.868906	0.686487	1.0998
LINC02073	LINC02073	0.0699322	0.00995714	0.601285	0.407848	0.886466
TSPOAP1-AS1	TSPOAP1-AS1	0.0244378	0.0455212	0.74485	0.558283	0.993764
AC004687.1	AC004687.1	0.565249	0.496659	0.933828	0.766477	1.13772
L3MBTL4-AS1	L3MBTL4-AS1	0.14583	0.0272949	0.720163	0.537548	0.964814
SIRPG-AS1	SIRPG-AS1	0.887425	0.135294	0.708887	0.450548	1.11536
FO393401.1	FO393401.1	0.220198	0.000238054	0.568445	0.420611	0.768241
ADGRE4P	ADGRE4P	0.102702	0.0928096	0.800293	0.617022	1.038
AC243960.3	AC243960.3	0.537235	0.704147	0.948702	0.722899	1.24504
LINC01480	LINC01480	0.0132199	0.0153947	0.76687	0.618501	0.95083
AC243960.1	AC243960.1	0.0583236	0.0175442	0.769855	0.620672	0.954894
AC010247.2	AC010247.2	0.135816	0.293469	0.862743	0.654962	1.13644
NAPSB	NAPSB	0.460559	0.00105089	0.638732	0.487153	0.837476
LINC00528	LINC00528	0.0380546	0.0159765	0.734217	0.57064	0.944685
MIAT	MIAT	0.165381	0.607161	0.948266	0.77441	1.16115
AL031846.1	AL031846.1	0.432338	0.121163	0.868534	0.726642	1.03813
C22orf34	C22orf34	0.0105267	0.0285511	0.701367	0.510627	0.963356
AF127936.2	AF127936.2	0.393047	0.0563773	0.732184	0.530887	1.00981
AF127936.1	AF127936.1	0.244962	0.687673	0.959313	0.783432	1.17468
LINC01684	LINC01684	0.0637559	0.614311	0.898388	0.59221	1.36286
LINC00158	LINC00158	0.150647	0.00234452	0.602632	0.433072	0.838579
ITGB2-AS1	ITGB2-AS1	0.0441129	0.0242119	0.765008	0.60593	0.965848
AL356740.1	AL356740.1	0.244501	0.311318	0.931847	0.812622	1.06856
LINC02178	LINC02178	0.458162	0.294302	1.07222	0.940997	1.22173
AC008115.3	AC008115.3	0.612122	0.487796	0.886913	0.632071	1.2445
LINC01738	LINC01738	0.746375	0.395092	1.15634	0.826165	1.61846
LRRC52-AS1	LRRC52-AS1	0.56172	0.37811	1.17555	0.81816	1.68904
AC104823.1	AC104823.1	0.630786	0.0627667	1.34541	0.98051	1.8461
CDKN2A-DT	CDKN2A-DT	0.563094	0.330298	0.910026	0.752554	1.10045
CDKN2B-AS1	CDKN2B-AS1	0.351385	0.0757566	0.809652	0.64076	1.02306
AC087379.1	AC087379.1	0.445031	0.309039	1.25945	0.803785	1.97344
AL354863.1	AL354863.1	0.805234	0.110563	1.18558	0.957584	1.46786
AC055717.2	AC055717.2	0.741219	0.519932	1.07487	0.862066	1.3402
LINC02418	LINC02418	0.51448	0.263408	1.09977	0.929727	1.30091
LINC00648	LINC00648	0.686377	0.318829	0.835703	0.583728	1.19645
PWRN4	PWRN4	0.0250489	0.00940478	1.84715	1.1276	3.02587
MIR9-3HG	MIR9-3HG	0.278638	0.0014717	0.776497	0.662156	0.910581
LINC02563	LINC02563	0.0179232	0.0671561	1.2803	0.968566	1.69238
CFLAR-AS1	CFLAR-AS1	0.550197	0.532197	1.11731	0.788863	1.5825
STAG3L3	STAG3L3	0.373963	0.812564	1.04827	0.70999	1.54772
AP006621.2	AP006621.2	0.846424	0.413112	1.1086	0.866068	1.41904
AL512770.1	AL512770.1	0.913323	0.195657	1.28998	0.877725	1.89585
AC007406.5	AC007406.5	0.864175	0.534684	0.860373	0.535283	1.3829
TMEM198B	TMEM198B	0.848363	0.625134	1.16359	0.633788	2.13625
LINC00641	LINC00641	0.579124	0.112992	1.41698	0.921766	2.17824
AC020907.4	AC020907.4	0.79705	0.952743	0.993266	0.794357	1.24198
CD44-AS1	CD44-AS1	0.428746	0.420915	1.09999	0.872118	1.3874
AC025857.2	AC025857.2	0.236771	0.312285	1.26712	0.801106	2.00421
AC087623.1	AC087623.1	0.421918	0.700997	0.972176	0.841745	1.12282
AC013264.1	AC013264.1	0.0612292	0.0166428	0.810248	0.681494	0.963328
AC007384.1	AC007384.1	0.0101377	0.171455	0.877086	0.726846	1.05838
AC015914.1	AC015914.1	0.349858	0.816006	0.970152	0.751589	1.25227
DNM3OS	DNM3OS	0.93836	0.298625	1.13806	0.891762	1.45239
AC104083.1	AC104083.1	0.540101	0.947593	0.991047	0.757932	1.29586
HAND2-AS1	HAND2-AS1	0.285803	0.435548	0.899333	0.688724	1.17434
CARMN	CARMN	0.465848	0.665473	1.08249	0.755778	1.55042
LINC02202	LINC02202	0.855855	0.67724	1.0884	0.730446	1.62177
LINC01013	LINC01013	0.752017	0.303293	1.29751	0.789984	2.13111
MAGI2-AS3	MAGI2-AS3	0.975361	0.870032	1.02262	0.782271	1.33681
MSC-AS1	MSC-AS1	0.511492	0.27138	1.13156	0.907696	1.41065
AL136084.3	AL136084.3	0.692622	0.550261	1.06013	0.875234	1.28409
AC087521.1	AC087521.1	0.859404	0.519143	0.909936	0.682895	1.21246
AP003071.4	AP003071.4	0.109875	0.104723	0.84181	0.683512	1.03677
AP001189.3	AP001189.3	0.98247	0.969075	1.00396	0.822083	1.22608
MIR100HG	MIR100HG	0.319753	0.255231	1.14193	0.908467	1.43538
AL133415.1	AL133415.1	0.501835	0.811131	1.02797	0.81982	1.28897
ACTA2-AS1	ACTA2-AS1	0.0600178	0.276027	0.878034	0.694771	1.10964
EMX2OS	EMX2OS	0.0233152	0.173322	0.892868	0.758171	1.05149
AL121821.1	AL121821.1	0.906215	0.830909	1.02487	0.817983	1.28408
MEG3	MEG3	0.644296	0.333544	1.11334	0.895507	1.38416
LINC01197	LINC01197	0.681887	0.767418	1.06415	0.704807	1.6067
AC009093.1	AC009093.1	0.928252	0.995983	1.00064	0.778606	1.286
GMDS-DT	GMDS-DT	0.655454	0.847389	1.039	0.703695	1.53408
AL662844.4	AL662844.4	0.0449783	0.0979398	0.761379	0.55147	1.05119
Z97832.2	Z97832.2	0.80668	0.351806	0.866301	0.640429	1.17183
AC009812.3	AC009812.3	0.311168	0.286444	1.19007	0.863866	1.63945
AC009812.4	AC009812.4	0.72065	0.913499	1.01158	0.821795	1.2452
AC004923.4	AC004923.4	0.280298	0.839849	0.971995	0.737938	1.28029
AL359878.1	AL359878.1	0.710161	0.458987	0.870101	0.602067	1.25746
AC067750.1	AC067750.1	0.421441	0.709183	0.93473	0.655611	1.33268
AC015871.3	AC015871.3	0.0558669	0.138197	0.7226	0.471037	1.10852
AC145285.2	AC145285.2	0.541938	0.052474	0.720933	0.517716	1.00392
AC012313.6	AC012313.6	0.257471	0.375494	0.884152	0.673417	1.16083
AC244669.1	AC244669.1	0.409066	0.248176	1.20662	0.876777	1.66055
AC084398.2	AC084398.2	0.307727	0.0767508	0.795084	0.615985	1.02626
AC242426.2	AC242426.2	0.558576	0.739945	1.06089	0.748318	1.50403
SNHG29	SNHG29	0.36899	0.169208	2.32396	0.697885	7.73878
AC011389.1	AC011389.1	0.439575	0.419824	1.20464	0.762347	1.90353
AL512363.1	AL512363.1	0.738595	0.87264	0.987171	0.843009	1.15599
AL049555.1	AL049555.1	0.283561	0.277859	0.872116	0.6803	1.11802
EGFR-AS1	EGFR-AS1	0.00762656	0.000145551	1.56421	1.23978	1.97353
AC046168.2	AC046168.2	0.273931	0.244779	0.844826	0.635054	1.12389
KRT17P6	KRT17P6	0.538116	0.865832	1.01505	0.853585	1.20705
AC008687.3	AC008687.3	0.439583	0.266545	1.10895	0.923727	1.33132
AL445490.1	AL445490.1	0.682951	0.60913	1.0501	0.870617	1.26658
NRIR	NRIR	0.86892	0.147053	0.884397	0.748804	1.04454
AP001610.1	AP001610.1	0.723933	0.909835	0.989232	0.820199	1.1931
TNFRSF14-AS1	TNFRSF14-AS1	0.20422	0.241827	0.876185	0.702139	1.09337
SKINT1L	SKINT1L	0.800117	0.373814	0.886019	0.678276	1.15739
AC138393.1	AC138393.1	0.968016	0.727818	0.932035	0.627015	1.38544
AL591895.1	AL591895.1	0.730914	0.923621	1.02992	0.563759	1.88153
LINC01814	LINC01814	0.945783	0.621134	1.06153	0.837652	1.34525
LINC00954	LINC00954	0.865652	0.626112	0.946053	0.756838	1.18257
SH3BP5-AS1	SH3BP5-AS1	0.258047	0.294874	0.837107	0.60008	1.16776
Z84492.1	Z84492.1	0.307305	0.265616	0.847483	0.63318	1.13432
AC010210.1	AC010210.1	0.988423	0.347106	0.856291	0.619647	1.18331
LINC02363	LINC02363	0.875121	0.454799	0.908887	0.707394	1.16777
KTN1-AS1	KTN1-AS1	0.0694423	0.0570516	1.39753	0.990613	1.9716
AP000553.2	AP000553.2	0.196956	0.0559782	0.833013	0.690381	1.00511
AC241952.1	AC241952.1	0.758979	0.886611	1.02037	0.773319	1.34636
AC116366.1	AC116366.1	0.605802	0.838569	0.975387	0.767448	1.23967
BMS1P1	BMS1P1	0.744506	0.566866	1.10096	0.792161	1.53015
SEC24B-AS1	SEC24B-AS1	0.228604	0.201253	0.774651	0.52358	1.14612
AC025171.4	AC025171.4	0.691881	0.00703725	0.688744	0.524524	0.90438
AC087477.2	AC087477.2	0.332818	0.35818	0.892752	0.700733	1.13739
AL157394.1	AL157394.1	0.2748	0.576804	0.935607	0.740567	1.18201
AC090589.3	AC090589.3	0.264241	0.461689	1.15311	0.789548	1.68409
AP001107.1	AP001107.1	0.309685	0.277868	1.25067	0.834962	1.87334
AC012531.1	AC012531.1	0.231715	0.0876141	1.16857	0.976853	1.39791
GRTP1-AS1	GRTP1-AS1	0.623211	0.73944	0.958629	0.747332	1.22967
AC025043.1	AC025043.1	0.579176	0.899394	0.984361	0.770954	1.25684
AC032044.1	AC032044.1	0.11131	0.319821	1.12725	0.890184	1.42745
AC015849.3	AC015849.3	0.889381	0.0897315	1.32221	0.957675	1.8255
HOXB-AS2	HOXB-AS2	0.582945	0.651683	0.968343	0.842084	1.11353
AC008770.3	AC008770.3	0.132997	0.972993	1.00318	0.83468	1.2057
AC025259.3	AC025259.3	0.69485	0.989218	1.0012	0.840759	1.19227
AL021578.1	AL021578.1	0.8545	0.50219	1.08427	0.856079	1.37329
GNRHR2	GNRHR2	0.0506761	0.0895242	0.711032	0.479522	1.05431
KLF3-AS1	KLF3-AS1	0.733084	0.563715	1.08401	0.824308	1.42554
GAPDHP72	GAPDHP72	0.93751	0.477976	0.911707	0.706233	1.17696
AL157392.3	AL157392.3	0.918298	0.573062	1.13762	0.726544	1.78129
TSC22D1-AS1	TSC22D1-AS1	0.863653	0.996346	1.00065	0.758684	1.31978
ERVK13-1	ERVK13-1	0.780894	0.222938	0.76631	0.49946	1.17573
AC026401.3	AC026401.3	0.35807	0.943845	1.02869	0.468226	2.26003
AC005332.2	AC005332.2	0.0304882	0.115016	0.79087	0.590362	1.05948
AL021391.1	AL021391.1	0.0109611	0.0194015	0.81418	0.684727	0.968107
MEF2C-AS1	MEF2C-AS1	0.761156	0.304117	0.74207	0.420085	1.31085
ZEB2P1	ZEB2P1	0.775135	0.907446	0.95808	0.465423	1.97222
UXT-AS1	UXT-AS1	0.775957	0.101152	0.714514	0.47867	1.06656
AC232271.1	AC232271.1	0.222349	0.0595142	0.726146	0.520801	1.01245
USP27X-AS1	USP27X-AS1	0.896626	0.651705	0.930259	0.679637	1.2733
AL662797.1	AL662797.1	0.847648	0.860304	1.02976	0.742833	1.42752
AC000123.1	AC000123.1	0.296287	0.173161	1.40386	0.869962	2.26541
AC004253.1	AC004253.1	0.519922	0.113989	1.2837	0.942855	1.74777
AC244154.1	AC244154.1	0.00173592	0.02383	1.32331	1.04027	1.68335
AC022211.3	AC022211.3	0.0823358	0.0341204	1.39526	1.02725	1.89512
AC027601.2	AC027601.2	0.91907	0.830733	1.04077	0.721507	1.5013
AC124283.2	AC124283.2	0.979102	0.822355	1.03223	0.782549	1.36159
RPARP-AS1	RPARP-AS1	0.00665322	0.0795091	0.653281	0.405937	1.05134
HIF1A-AS1	HIF1A-AS1	0.334138	0.903906	0.986382	0.789539	1.2323
AL158163.1	AL158163.1	0.846565	0.2735	0.844904	0.624715	1.1427
AC003102.1	AC003102.1	0.514958	0.0960807	0.726686	0.498735	1.05883
AC004908.3	AC004908.3	0.284626	0.00250541	0.662956	0.509763	0.862186
AC084880.3	AC084880.3	0.311697	0.580174	0.92704	0.708684	1.21267
CHRM3-AS2	CHRM3-AS2	0.0318476	0.0134826	0.738516	0.57994	0.940452
AC011893.1	AC011893.1	0.993195	0.0701045	0.722826	0.507977	1.02854
ZBTB20-AS1	ZBTB20-AS1	0.0118254	0.00668412	0.616849	0.434405	0.875917
AC096734.1	AC096734.1	0.0110451	0.00180943	0.680064	0.53176	0.869728
AC022126.1	AC022126.1	0.392186	0.112466	0.878558	0.748475	1.03125
AL357054.4	AL357054.4	0.0246398	0.104884	0.827483	0.657931	1.04073
HLA-DRB6	HLA-DRB6	0.337878	0.132505	0.852638	0.691966	1.05062
HLA-DQB1-AS1	HLA-DQB1-AS1	0.240422	0.0366127	0.834151	0.703234	0.98944
AC147651.4	AC147651.4	0.781817	0.186879	0.834353	0.637475	1.09204
LINC02416	LINC02416	0.32095	0.138305	0.864721	0.713225	1.0484
LINC02328	LINC02328	0.992434	0.0833526	0.830566	0.673043	1.02496
AC244100.1	AC244100.1	0.185115	0.122179	0.83421	0.662238	1.05084
AC005515.1	AC005515.1	0.310122	0.347027	0.939515	0.824809	1.07017
KIR3DX1	KIR3DX1	0.321248	0.126379	0.688089	0.425612	1.11244
LILRP2	LILRP2	0.0285068	0.0168791	0.782215	0.638608	0.958115
AC004585.1	AC004585.1	0.358037	0.493812	0.925929	0.742754	1.15428
AC010980.1	AC010980.1	0.0173714	0.0259471	0.830443	0.70451	0.978886
CT75	CT75	0.0248856	0.0124805	0.798268	0.668134	0.953749
HLA-V	HLA-V	0.21447	0.112687	1.16113	0.965	1.39712
MIR31HG	MIR31HG	0.270404	0.24401	1.10868	0.931659	1.31935
LINP1	LINP1	0.287728	0.160985	1.09396	0.964412	1.2409
LINC00707	LINC00707	0.137449	0.0645483	1.1086	0.993153	1.23746
LINC00941	LINC00941	0.740035	0.141973	1.1055	0.966506	1.26447
AC008124.1	AC008124.1	0.380414	0.0105964	0.543511	0.340898	0.866548
PICART1	PICART1	0.805741	0.243636	1.15795	0.904744	1.48203
AC002401.4	AC002401.4	0.337425	0.309508	1.07493	0.934961	1.23584
AC078883.1	AC078883.1	0.372648	0.233648	1.2668	0.858524	1.86923
AL121989.1	AL121989.1	0.456947	0.0929395	0.770339	0.567889	1.04496
LAMC1-AS1	LAMC1-AS1	0.0202313	0.0128342	1.33005	1.0611	1.66716
AC092614.1	AC092614.1	0.0377607	0.000749119	1.63002	1.22328	2.172
ENTPD3-AS1	ENTPD3-AS1	0.161678	0.075858	0.682829	0.448523	1.03953
AC244090.1	AC244090.1	0.538239	0.0108252	0.506538	0.302103	0.849314
AC009065.4	AC009065.4	0.0572367	0.00669351	0.603437	0.419294	0.868452
AC139530.2	AC139530.2	0.000108696	0.00963001	0.504352	0.3008	0.84565
AL035461.2	AL035461.2	0.307331	0.0358718	0.596421	0.367612	0.967648
RAB11B-AS1	RAB11B-AS1	0.330587	0.0514918	0.639541	0.407797	1.00298
AL021707.6	AL021707.6	0.00241681	0.0135888	0.532428	0.323537	0.876189
AC092667.1	AC092667.1	0.310656	0.414648	1.24743	0.73301	2.12288
FAR2P3	FAR2P3	0.54578	0.193604	1.28085	0.880209	1.86384
LINC00645	LINC00645	0.575508	0.560108	1.10213	0.792477	1.53278
AP001626.1	AP001626.1	0.148133	0.344985	1.1319	0.874903	1.46439
AC092953.2	AC092953.2	0.630626	0.807189	1.04133	0.752222	1.44155
MCCC1-AS1	MCCC1-AS1	0.584271	0.626759	0.938295	0.725873	1.21288
AC132008.2	AC132008.2	0.697076	0.393364	1.37411	0.662402	2.85049
AC040977.1	AC040977.1	0.374178	0.0153971	0.64104	0.448132	0.91699
AL139407.1	AL139407.1	0.262712	0.863636	1.02567	0.768026	1.36975
SERTAD4-AS1	SERTAD4-AS1	0.186405	0.581981	0.939013	0.750517	1.17485
AC004264.1	AC004264.1	0.206993	0.116818	1.14468	0.966501	1.3557
CIDECP1	CIDECP1	0.00178115	0.0197297	0.386143	0.173207	0.860856
LINC01128	LINC01128	0.466269	0.745691	1.10207	0.612598	1.98263
AL513327.1	AL513327.1	0.55177	0.80103	1.04331	0.750263	1.45082
AL008733.1	AL008733.1	0.656678	0.43716	0.925798	0.761615	1.12538
SLC16A1-AS1	SLC16A1-AS1	0.425052	0.705713	0.953043	0.742467	1.22334
LBX2-AS1	LBX2-AS1	0.562042	0.257381	0.803339	0.550202	1.17294
AC097468.1	AC097468.1	0.407532	0.576354	1.06182	0.860172	1.31073
AC004066.2	AC004066.2	0.460537	0.545209	1.07429	0.851518	1.35534
LINC02435	LINC02435	0.420355	0.361256	0.886021	0.682687	1.14992
AC010226.1	AC010226.1	0.513058	0.113536	0.786001	0.583703	1.05841
AC139491.2	AC139491.2	0.0348024	0.0144706	0.740924	0.581152	0.94462
SNHG26	SNHG26	0.663702	0.465034	1.0736	0.887248	1.2991
ELN-AS1	ELN-AS1	0.250132	0.106392	0.881207	0.755553	1.02776
AC021218.1	AC021218.1	0.628479	0.695615	1.03306	0.877656	1.21599
PVT1	PVT1	0.215265	0.255427	1.25807	0.848112	1.8662
AC107884.2	AC107884.2	0.990865	0.591897	0.942003	0.757071	1.17211
SLC25A30-AS1	SLC25A30-AS1	0.711415	0.417763	0.902846	0.705072	1.1561
LINC02300	LINC02300	0.464971	0.714316	0.970412	0.826174	1.13983
AC091544.2	AC091544.2	0.638412	0.660239	1.05104	0.841709	1.31243
AC091544.5	AC091544.5	0.727386	0.684794	1.04793	0.835851	1.31382
AC024337.1	AC024337.1	0.439101	0.428696	0.887046	0.658801	1.19437
Z97634.1	Z97634.1	0.408328	0.739763	0.948772	0.695658	1.29398
AC012317.1	AC012317.1	0.458256	0.676659	0.965478	0.818456	1.13891
CASC16	CASC16	0.75128	0.319695	1.12203	0.893659	1.40876
COL18A1-AS1	COL18A1-AS1	0.870685	0.42804	0.78739	0.435504	1.4236
ZSCAN16-AS1	ZSCAN16-AS1	0.156207	0.00556126	0.532341	0.341723	0.829288
ARRDC1-AS1	ARRDC1-AS1	0.0441693	0.013347	0.326007	0.134576	0.789744
AC084824.5	AC084824.5	0.344108	0.182905	0.755964	0.500759	1.14123
UBXN10-AS1	UBXN10-AS1	0.845113	0.924799	0.992901	0.856372	1.1512
AC019080.1	AC019080.1	0.875665	0.286588	0.877634	0.690286	1.11583
AC019080.4	AC019080.4	0.233171	0.155873	0.909453	0.797345	1.03733
NMRAL2P	NMRAL2P	0.579297	0.211003	0.90541	0.774741	1.05812
AC008608.2	AC008608.2	0.942992	0.949986	0.990793	0.742088	1.32285
AL080317.1	AL080317.1	0.167719	0.955484	0.986948	0.622254	1.56538
TNFRSF10A-AS1	TNFRSF10A-AS1	0.143979	0.293995	1.31329	0.789486	2.18463
AL121832.2	AL121832.2	0.24031	0.215952	0.755028	0.484736	1.17604
LINC01475	LINC01475	0.47624	0.0450536	0.811805	0.65997	0.998571
AC146944.2	AC146944.2	0.637798	0.698365	0.950471	0.735117	1.22891
AC004988.1	AC004988.1	0.597642	0.256685	0.86478	0.672735	1.11165
AP002954.1	AP002954.1	0.557127	0.160377	0.885101	0.746167	1.0499
AC002091.1	AC002091.1	0.375686	0.203186	0.875357	0.712936	1.07478
SIGLEC22P	SIGLEC22P	0.729866	0.714541	0.947437	0.709378	1.26539
AC008667.2	AC008667.2	0.0931859	0.475107	0.845198	0.532083	1.34257
AC012146.1	AC012146.1	0.0242675	0.235263	0.813497	0.578641	1.14368
AC135178.5	AC135178.5	0.155884	0.110815	0.780642	0.575629	1.05867
AC092910.3	AC092910.3	0.205944	0.414105	1.15069	0.821762	1.61128
LINC02035	LINC02035	0.61818	0.830153	0.950797	0.599624	1.50764
AC117394.2	AC117394.2	0.038069	0.855862	1.01779	0.841477	1.23104
AL162311.3	AL162311.3	0.2222	0.613665	1.06079	0.843557	1.33397
KRT18P55	KRT18P55	0.839371	0.263879	0.841078	0.620835	1.13945
LINC02367	LINC02367	0.0648671	0.0468227	0.779014	0.608784	0.996844
STAM-AS1	STAM-AS1	0.95138	0.736307	1.05626	0.768117	1.45249
LINC02489	LINC02489	0.858811	0.85832	0.987035	0.855266	1.1391
AC026462.3	AC026462.3	0.841517	0.441368	1.08051	0.886676	1.31671
PRKCQ-AS1	PRKCQ-AS1	0.626994	0.505496	0.931677	0.756359	1.14763
AL355312.4	AL355312.4	0.342829	0.338133	1.09599	0.908426	1.32228
LINC01089	LINC01089	0.00358924	0.000995631	0.551365	0.38664	0.78627
MIR497HG	MIR497HG	0.204183	0.0378772	0.662107	0.448993	0.976376
AC097376.2	AC097376.2	0.925253	0.60596	0.884853	0.555849	1.40859
MTMR9LP	MTMR9LP	0.192126	0.534968	0.893908	0.627214	1.274
AC083799.1	AC083799.1	0.0572045	0.0191403	0.360002	0.153443	0.844622
KIF28P	KIF28P	0.4051	0.134163	0.776271	0.556922	1.08201
AL591848.4	AL591848.4	0.619735	0.383968	0.903837	0.719744	1.13502
TRAF3IP2-AS1	TRAF3IP2-AS1	0.479699	0.744902	0.930678	0.603741	1.43466
AP001453.2	AP001453.2	0.145307	0.0390513	1.47554	1.01828	2.13815
BCDIN3D-AS1	BCDIN3D-AS1	0.209656	0.217614	1.26404	0.871059	1.83433
AC068987.4	AC068987.4	0.0378023	0.0811871	0.816132	0.649241	1.02592
AC073896.3	AC073896.3	0.738829	0.314336	1.19153	0.847746	1.67474
AL928654.1	AL928654.1	0.0742457	0.0431424	1.29769	1.00764	1.67123
AC084782.2	AC084782.2	0.553048	0.792799	1.0285	0.83391	1.26851
AC015849.5	AC015849.5	0.104974	0.119117	0.821876	0.641858	1.05238
AC074138.1	AC074138.1	0.540014	0.729486	1.04294	0.821807	1.32357
LINC01521	LINC01521	0.696756	0.353829	1.13607	0.867543	1.4877
AL161891.1	AL161891.1	0.477112	0.964263	1.00818	0.706007	1.43968
OTUD6B-AS1	OTUD6B-AS1	0.436143	0.190263	1.70756	0.767675	3.79818
NDUFA6-DT	NDUFA6-DT	0.284381	0.155924	0.76479	0.527997	1.10778
SOX2-OT	SOX2-OT	0.0417215	0.193272	0.875588	0.71675	1.06963
AC008760.2	AC008760.2	0.116567	0.0667445	1.17516	0.988976	1.3964
CLCA3P	CLCA3P	0.767856	0.524685	1.05416	0.89596	1.2403
AL049597.2	AL049597.2	0.42102	0.929302	0.982482	0.664911	1.45173
BSN-DT	BSN-DT	0.896304	0.742371	1.05715	0.758913	1.47259
LINC01993	LINC01993	0.825955	0.950417	1.00781	0.788665	1.28785
DLGAP4-AS1	DLGAP4-AS1	0.361715	0.470772	1.12162	0.821077	1.53217
AL078581.1	AL078581.1	0.0276977	0.00688037	1.65031	1.15701	2.35393
AL353796.1	AL353796.1	0.899842	0.325548	1.21083	0.827113	1.77256
ZNRF2P1	ZNRF2P1	0.0383256	0.010764	1.40253	1.08103	1.81966
AC073842.2	AC073842.2	0.186413	0.137865	1.2127	0.939897	1.56469
AC112694.1	AC112694.1	0.1565	0.0556899	1.32564	0.992958	1.76978
PTMAP5	PTMAP5	0.121141	0.00857675	0.497285	0.295013	0.838242
SLX1A-SULT1A3	SLX1A-SULT1A3	0.709149	0.818035	0.939197	0.550383	1.60269
AC138028.2	AC138028.2	0.708395	0.190594	1.2587	0.891564	1.77703
SMURF2P1	SMURF2P1	0.0252281	0.00019059	1.52167	1.2166	1.90324
AC005253.1	AC005253.1	0.0744852	0.133625	1.42209	0.89743	2.25347
AC012313.1	AC012313.1	0.031845	0.112945	1.49424	0.909513	2.4549
AP003352.1	AP003352.1	0.141555	0.0390763	0.532038	0.292244	0.968587
ASAP1-IT2	ASAP1-IT2	0.634181	0.475199	0.879534	0.618383	1.25097
AC084262.1	AC084262.1	0.36365	0.152728	1.16691	0.943516	1.44319
AL139158.2	AL139158.2	0.678267	0.486701	0.947382	0.813481	1.10332
TTC39A-AS1	TTC39A-AS1	0.584316	0.70396	0.967567	0.81622	1.14698
AC099796.1	AC099796.1	0.172018	0.107702	0.889856	0.771441	1.02645
AL360219.1	AL360219.1	0.259154	0.938431	1.00694	0.844856	1.20012
FMO9P	FMO9P	0.67676	0.611268	0.952955	0.791305	1.14763
LINC01698	LINC01698	0.304031	0.156824	1.12572	0.955221	1.32666
AL356310.1	AL356310.1	0.539316	0.48029	1.07428	0.880278	1.31104
AL160408.5	AL160408.5	0.954819	0.924047	1.0075	0.864029	1.1748
AL160408.1	AL160408.1	0.694576	0.857427	1.01537	0.859732	1.19918
AC141930.1	AC141930.1	0.667679	0.408144	1.05759	0.926029	1.20783
AC144450.1	AC144450.1	0.53483	0.50631	1.05414	0.902225	1.23163
AC106876.1	AC106876.1	0.165786	0.913919	1.00805	0.871632	1.16582
AC012485.2	AC012485.2	0.0909076	0.128143	0.888114	0.761716	1.03549
TPRXL	TPRXL	0.659575	0.214159	0.91549	0.796099	1.05279
LRRC2-AS1	LRRC2-AS1	0.278106	0.785302	1.06732	0.667854	1.70573
SEMA3B-AS1	SEMA3B-AS1	0.974548	0.945271	1.00584	0.851741	1.18782
AC012467.1	AC012467.1	0.922258	0.628138	0.964488	0.833155	1.11652
AC104831.1	AC104831.1	0.389887	0.3861	0.836484	0.557258	1.25562
LINC02031	LINC02031	0.0710844	0.0303924	0.857395	0.745147	0.986552
AL645924.1	AL645924.1	0.148661	0.200307	0.901017	0.767638	1.05757
AC093797.1	AC093797.1	0.129129	0.376573	1.07765	0.912832	1.27223
AC114956.1	AC114956.1	0.600047	0.955565	1.00477	0.849956	1.18778
LINC00336	LINC00336	0.269174	0.322927	1.12824	0.887808	1.43379
LINC00472	LINC00472	0.752648	0.484282	0.92861	0.754454	1.14297
CT69	CT69	0.61009	0.38669	0.939434	0.81539	1.08235
AL353747.3	AL353747.3	0.649086	0.355669	0.912685	0.751113	1.10901
AC004982.2	AC004982.2	0.506657	0.466525	1.09836	0.853183	1.414
LHFPL3-AS2	LHFPL3-AS2	0.00366765	0.501368	1.0567	0.899538	1.24132
KBTBD11-OT1	KBTBD11-OT1	0.375897	0.349664	0.910937	0.748912	1.10802
AC009902.2	AC009902.2	0.468848	0.457402	1.08289	0.877698	1.33605
AP005717.1	AP005717.1	0.0901001	0.861628	0.978149	0.762969	1.25402
AC091563.1	AC091563.1	0.414867	0.634256	0.958159	0.803444	1.14267
CYP4F26P	CYP4F26P	0.691415	0.202174	0.921898	0.813288	1.04501
AL590226.2	AL590226.2	0.652766	0.353616	0.930363	0.798605	1.08386
KRTAP5-AS1	KRTAP5-AS1	0.680769	0.66693	0.960261	0.798302	1.15508
MIR194-2HG	MIR194-2HG	0.321084	0.981185	0.997883	0.836714	1.1901
AP003032.1	AP003032.1	0.190493	0.0741758	0.875667	0.75633	1.01383
AL513128.1	AL513128.1	0.792208	0.985754	0.997579	0.764511	1.3017
LINC02633	LINC02633	0.53767	0.792605	1.03213	0.815297	1.30663
DNMBP-AS1	DNMBP-AS1	0.902423	0.760293	0.970071	0.798033	1.1792
ADD3-AS1	ADD3-AS1	0.0625072	0.487103	0.856143	0.552439	1.32681
HOXC13-AS	HOXC13-AS	0.227552	0.264414	1.08135	0.942248	1.24098
AC124947.2	AC124947.2	0.366494	0.970885	1.00244	0.879665	1.14234
PLUT	PLUT	0.710084	0.512862	1.08617	0.847509	1.39205
TPT1-AS1	TPT1-AS1	0.320441	0.497813	1.1534	0.763423	1.74258
AL135999.3	AL135999.3	0.541727	0.882744	0.987374	0.83396	1.16901
AC013652.1	AC013652.1	0.0482819	0.205538	1.11398	0.942113	1.31719
AC020891.2	AC020891.2	0.44525	0.554671	0.957329	0.828307	1.10645
DRAIC	DRAIC	0.714488	0.542319	0.932187	0.743629	1.16856
AC068831.6	AC068831.6	0.0931247	0.239372	0.904413	0.76481	1.0695
AL031710.1	AL031710.1	0.508856	0.26388	0.911212	0.773565	1.07335
AC130456.2	AC130456.2	0.801771	0.589763	0.953737	0.802803	1.13305
AC130456.3	AC130456.3	0.406227	0.919497	0.992078	0.850274	1.15753
AC026471.3	AC026471.3	0.566188	0.4367	0.940512	0.805765	1.09779
AC018695.6	AC018695.6	0.499747	0.743215	0.97111	0.814867	1.15731
AC127521.1	AC127521.1	0.236266	0.467192	0.926643	0.754566	1.13796
YWHAEP7	YWHAEP7	0.515881	0.302302	0.889933	0.712524	1.11151
KRT42P	KRT42P	0.29383	0.150638	0.884216	0.747429	1.04604
AP005264.5	AP005264.5	0.461495	0.238862	0.893458	0.740487	1.07803
AC091043.1	AC091043.1	0.71077	0.884255	0.982973	0.780033	1.23871
AC139100.1	AC139100.1	0.715375	0.820949	0.971222	0.754209	1.25068
AL118505.1	AL118505.1	0.797422	0.648442	1.04792	0.856878	1.28157
LINC00261	LINC00261	0.476935	0.0594738	1.14079	0.993218	1.31028
ZNF812P	ZNF812P	0.428185	0.22319	0.928968	0.824863	1.04621
AC008556.1	AC008556.1	0.930322	0.620341	0.960318	0.818096	1.12726
AC004471.2	AC004471.2	0.576636	0.154752	0.822428	0.628099	1.07688
AP000704.1	AP000704.1	0.112729	0.0766411	0.81834	0.655532	1.02158
LINC01679	LINC01679	0.734242	0.670658	0.95897	0.79053	1.1633
AATBC	AATBC	0.542666	0.310441	0.902404	0.73976	1.10081
AL139280.1	AL139280.1	0.141833	0.779591	0.947348	0.648516	1.38388
AC115522.1	AC115522.1	0.128396	0.0459506	0.787633	0.622526	0.996529
AL160006.1	AL160006.1	0.79988	0.644357	1.13082	0.670997	1.90575
AL358115.1	AL358115.1	0.611834	0.410652	1.10733	0.868516	1.41181
AL158152.1	AL158152.1	0.108044	0.0742447	1.20832	0.980979	1.48834
MIR600HG	MIR600HG	0.873622	0.582834	0.921758	0.689175	1.23283
AL445931.1	AL445931.1	0.810463	0.711318	1.04989	0.811257	1.35871
AL161452.1	AL161452.1	0.611407	0.983371	1.00338	0.73036	1.37847
AL158212.3	AL158212.3	0.437462	0.229763	1.24993	0.868433	1.79903
AC073575.2	AC073575.2	0.659277	0.678746	1.07089	0.774479	1.48074
AC024361.3	AC024361.3	0.210302	0.776748	0.969082	0.779982	1.20403
AC008894.2	AC008894.2	0.578349	0.248344	1.25532	0.852852	1.84771
BMPR1B-DT	BMPR1B-DT	0.440316	0.704185	1.02327	0.908653	1.15235
AL121957.1	AL121957.1	0.337688	0.358778	0.88229	0.674841	1.15351
AC008013.1	AC008013.1	0.2787	0.310106	0.88343	0.695274	1.12251
MCF2L-AS1	MCF2L-AS1	0.62162	0.249086	0.931661	0.825766	1.05114
AC027348.1	AC027348.1	0.979199	0.74447	0.970958	0.81325	1.15925
AL035252.3	AL035252.3	0.231452	0.0719272	1.25752	0.979253	1.61487
AL109615.2	AL109615.2	0.127228	0.562379	1.07637	0.839047	1.38083
CTBP1-DT	CTBP1-DT	0.484741	0.718336	1.12097	0.60272	2.08482
USP46-AS1	USP46-AS1	0.775405	0.351704	1.23879	0.7892	1.94451
WDFY3-AS2	WDFY3-AS2	0.11458	0.114576	0.78697	0.584142	1.06023
AC007663.4	AC007663.4	0.783446	0.783226	1.04111	0.781341	1.38725
AC003681.1	AC003681.1	0.425119	0.627926	1.11939	0.709375	1.76638
AL358452.1	AL358452.1	0.505224	0.505562	4.2556e-12	0	Inf
ENTPD1-AS1	ENTPD1-AS1	0.77943	0.448797	0.833775	0.523442	1.32809
AL355537.1	AL355537.1	0.616273	0.616334	6.92945e-07	0	Inf
