# Supplementary material for: Development and validation of an autophagy-related long non-coding RNA prognostic signature for cervical squamous cell carcinoma and endocervical adenocarcinoma
Source: Front Oncol. 2022 Nov 3;12:1049773. doi: 10.3389/fonc.2022.1049773 (PMC9669765; doi:10.3389/fonc.2022.1049773)
Supplement: Supplementary Table 3 — Univariate Cox results of ARLs based on UCSC Xena and HADb database. [file Table_3.xlsx]

## Sheet: Table S3
43 autophagy-related lncRNAs meaningful for the patient outcome
1	GBP1P1
2	USP30-AS1
3	AC093110.1
4	UBE2Q2P1
5	AC009095.1
6	AC005332.4
7	AC073130.2
8	LINC02446
9	PCED1B-AS1
10	AC004865.2
11	AC021188.1
12	LINC01857
13	LINC02084
14	LINC01281
15	AL590764.1
16	LINC00861
17	AC079015.1
18	AL606807.1
19	CASP17P
20	LINC00426
21	LINC02325
22	LINC02285
23	AC099524.1
24	AC243829.4
25	LINC02073
26	FO393401.1
27	NAPSB
28	LINC00158
29	PWRN4
30	MIR9-3HG
31	EGFR-AS1
32	AC025171.4
33	AC004908.3
34	ZBTB20-AS1
35	AC096734.1
36	AC092614.1
37	AC009065.4
38	AC139530.2
39	ZSCAN16-AS1
40	LINC01089
41	AL078581.1
42	PTMAP5
43	SMURF2P1
