# Supplementary material for: Development and validation of an autophagy-related long non-coding RNA prognostic signature for cervical squamous cell carcinoma and endocervical adenocarcinoma
Source: Front Oncol. 2022 Nov 3;12:1049773. doi: 10.3389/fonc.2022.1049773 (PMC9669765; doi:10.3389/fonc.2022.1049773)
Supplement: Supplementary Table 4 — Lasso regression results of autophagy-related lncRNAs. [file Table_4.xlsx]

## Sheet: Table S4
26 lncRNAs associated with autophagy
	coef	exp(coef)	se(coef)	z	Pr(>|z|)
LINC00158	-0.103201	0.901946	0.24965	-0.413382	0.679326
LINC02084	-0.060194	0.941582	0.171313	-0.351369	0.725311
LINC01857	0.111384	1.11782	0.147218	0.756597	0.449291
LINC02446	0.141867	1.15242	0.151716	0.935084	0.349745
`ZBTB20-AS1`	0.0573756	1.05905	0.287692	0.199434	0.841923
LINC00861	0.179469	1.19658	0.275184	0.652179	0.514286
CASP17P	0.249247	1.28306	0.251678	0.990343	0.322007
LINC02325	-0.303974	0.73788	0.363316	-0.836668	0.402779
AL078581.1	0.141707	1.15224	0.21447	0.660731	0.508785
NAPSB	0.034753	1.03536	0.265784	0.130757	0.895968
`MIR9-3HG`	-0.264035	0.767946	0.104027	-2.53813	0.0111446
LINC02285	-0.186341	0.829991	0.20656	-0.902115	0.366996
LINC00426	-0.218112	0.804035	0.291474	-0.748309	0.454274
LINC01281	-0.268194	0.764759	0.226238	-1.18545	0.235838
SMURF2P1	0.310027	1.36346	0.127047	2.44025	0.0146772
AC099524.1	-0.194725	0.823061	0.214516	-0.907744	0.364014
FO393401.1	-0.062573	0.939344	0.240385	-0.260303	0.79463
AC004865.2	0.172203	1.18792	0.245486	0.701477	0.483005
AC092614.1	0.18893	1.20796	0.170323	1.10925	0.267323
AC093110.1	-0.124285	0.883128	0.233853	-0.531469	0.595094
`EGFR-AS1`	0.272991	1.31389	0.151496	1.80197	0.0715508
UBE2Q2P1	0.0958606	1.10061	0.207611	0.461732	0.644274
AC073130.2	-0.0256978	0.97463	0.231152	-0.111173	0.911479
AC009095.1	0.362786	1.43733	0.241939	1.49949	0.133746
AC096734.1	-0.276975	0.758073	0.183365	-1.51051	0.130913
AC005332.4	-0.504794	0.60363	0.188423	-2.67904	0.00738328
