# Supplementary material for: Development and validation of an autophagy-related long non-coding RNA prognostic signature for cervical squamous cell carcinoma and endocervical adenocarcinoma
Source: Front Oncol. 2022 Nov 3;12:1049773. doi: 10.3389/fonc.2022.1049773 (PMC9669765; doi:10.3389/fonc.2022.1049773)
Supplement: Supplementary Table 5 — TCGA CESC data in two groups. [file Table_5.xlsx]

## Sheet: Talbe S5
Clinic features of TCGA CESC data
	Age	Stage	Grade	Pathologic_N	Pathologic_T	os	os_time	Risk_Score	one.years.Survival.Probabilitynew	three.years.Survival.Probabilitynew	five.years.Survival.Probabilitynew
TCGA.2W.A8YY.01A	51	1	3	0	2	0	1.46027	1.26134	0.180218	0.700966	0.850405
TCGA.4J.AA1J.01A	31	1	3	0	1	0	1.48493	0.143869	0.0595536	0.311338	0.444016
TCGA.BI.A0VR.01A	53	3	3	1	2	0	4.12329	-3.00663	0.00529906	0.0317617	0.0495274
TCGA.BI.A0VS.01A	48	1	3	0	1	0	4.75342	-0.602659	0.0276283	0.156506	0.234982
TCGA.BI.A20A.01A	49	1	3	0	1	0	1.9726	-1.7472	0.00837867	0.04983	0.0772908
TCGA.C5.A0TN.01A	21	1	3	1	1	1	0.953425	1.86061	0.587317	0.995377	0.999789
TCGA.C5.A1BJ.01A	34	2	2	NA	NA	0	12.0137	-0.530677	NA	NA	NA
TCGA.C5.A1BL.01A	32	1	2	NA	NA	0	14.4411	-1.90549	NA	NA	NA
TCGA.C5.A1BM.01A	78	1	2	1	2	1	6.90411	0.211349	0.144767	0.613261	0.775767
TCGA.C5.A1M5.01A	53	1	2	0	1	1	5.62192	-1.85856	0.00745673	0.0444508	0.0690565
TCGA.C5.A1M6.01A	55	2	3	NA	NA	1	2.61644	-0.29605	NA	NA	NA
TCGA.C5.A1M7.01A	37	1	2	0	1	0	3.86027	-1.53332	0.0104796	0.0619938	0.0958119
TCGA.C5.A1M8.01A	43	1	2	0	1	0	2.51781	-1.38123	0.0122847	0.0723411	0.111459
TCGA.C5.A1M9.01A	46	1	3	1	3	1	2.91781	-0.0518083	0.111833	0.513471	0.678198
TCGA.C5.A1ME.01A	40	1	1	0	1	0	4.81096	-1.83534	0.00764024	0.0455235	0.0707008
TCGA.C5.A1MF.01A	49	1	2	0	1	0	4.43014	-2.31505	0.00462176	0.0277497	0.043322
TCGA.C5.A1MH.01A	71	3	3	NA	NA	1	3.24932	-1.73652	NA	NA	NA
TCGA.C5.A1MI.01A	50	1	2	1	1	1	2.96712	-0.371755	0.0812381	0.402332	0.555159
TCGA.C5.A1MK.01A	79	3	3	NA	NA	1	0.20274	0.182906	NA	NA	NA
TCGA.C5.A1ML.01A	49	1	3	NA	NA	1	1.74247	0.461511	NA	NA	NA
TCGA.C5.A1MN.01A	42	3	2	NA	NA	1	3.41096	0.834602	NA	NA	NA
TCGA.C5.A1MP.01A	34	1	3	1	1	0	0.29863	-2.94088	0.00567711	0.0339951	0.0529754
TCGA.C5.A1MQ.01A	35	2	2	0	2	0	2.82466	-1.27909	0.0136673	0.0802018	0.123279
TCGA.C5.A2LS.01A	37	1	1	0	1	0	3.68493	-0.632105	0.0267977	0.15212	0.228712
TCGA.C5.A2LT.01A	38	1	3	0	1	0	6.09863	-0.986607	0.0185402	0.107464	0.163824
TCGA.C5.A2LV.01A	36	1	3	1	1	0	6.12055	-0.391449	0.079642	0.395996	0.547716
TCGA.C5.A2LX.01A	54	1	2	1	2	0	6.92055	-3.28875	0.00394207	0.0237096	0.0370583
TCGA.C5.A2LY.01A	30	1	2	0	1	0	6.52877	-2.46113	0.00396524	0.0238476	0.0372724
TCGA.C5.A2LZ.01A	65	3	2	NA	NA	1	8.34521	-1.55573	NA	NA	NA
TCGA.C5.A2M1.01A	37	1	2	0	1	0	3.20274	-3.29523	0.00165215	0.00999477	0.0156841
TCGA.C5.A2M2.01A	56	1	2	NA	NA	1	2.76986	-0.548798	NA	NA	NA
TCGA.C5.A3HE.01A	44	1	3	0	1	0	1.50137	-2.5661	0.00355178	0.0213834	0.033445
TCGA.C5.A3HF.01A	24	1	2	NA	NA	1	1.48767	-1.64955	NA	NA	NA
TCGA.C5.A3HL.01A	76	1	2	0	1	0	1.70137	-0.696916	0.0250554	0.142856	0.215409
TCGA.C5.A7CG.01A	55	1	2	0	1	0	17.5562	-3.22673	0.00177539	0.0107369	0.0168451
TCGA.C5.A7CH.01A	43	2	2	NA	NA	0	12.8603	-0.0632389	NA	NA	NA
TCGA.C5.A7CJ.01A	42	2	2	1	2	1	8.48493	-0.102648	0.106335	0.494887	0.658643
TCGA.C5.A7CK.01A	58	4	2	NA	NA	1	11.1945	-0.210235	NA	NA	NA
TCGA.C5.A7CL.01A	48	3	2	NA	NA	1	1.29041	0.0183961	NA	NA	NA
TCGA.C5.A7CM.01A	35	1	2	NA	NA	0	1.69589	-0.471907	NA	NA	NA
TCGA.C5.A7CO.01A	68	1	2	NA	NA	0	12.2795	-2.3794	NA	NA	NA
TCGA.C5.A7UC.01A	48	1	3	0	1	1	1.43288	1.95411	0.337393	0.917939	0.980451
TCGA.C5.A7UE.01A	45	1	2	NA	NA	0	12.9808	-1.43888	NA	NA	NA
TCGA.C5.A7UH.01A	55	3	3	NA	NA	0	10.926	-0.489462	NA	NA	NA
TCGA.C5.A7UI.01A	42	1	3	0	1	1	7.91233	-0.49481	0.0308926	0.173562	0.259185
TCGA.C5.A7X3.01A	70	3	2	NA	NA	1	0.778082	0.0345223	NA	NA	NA
TCGA.C5.A7X5.01A	72	4	3	NA	NA	1	1.13425	2.45015	NA	NA	NA
TCGA.C5.A7X8.01A	35	1	2	1	2	0	0.227397	-1.04996	0.0406887	0.223028	0.327758
TCGA.C5.A7XC.01A	26	1	2	0	1	0	4.24932	-0.962095	0.0190194	0.110108	0.167719
TCGA.C5.A8XH.01A	39	1	NA	0	1	1	3.81918	0.311851	0.0706377	0.359195	0.503596
TCGA.C5.A8XI.01A	69	1	3	0	1	0	0.69589	-0.559963	0.0288778	0.163069	0.244329
TCGA.C5.A8XJ.01A	74	1	NA	NA	NA	0	12.2384	-0.0278673	NA	NA	NA
TCGA.C5.A8XK.01A	30	NA	3	NA	NA	0	8.32603	-0.0370047	NA	NA	NA
TCGA.C5.A8YQ.01A	79	1	2	NA	NA	1	1.9589	1.17187	NA	NA	NA
TCGA.C5.A8YR.01A	56	1	3	0	1	1	2.29315	0.437612	0.0802087	0.398252	0.550371
TCGA.C5.A8YT.01A	36	1	3	NA	NA	1	1.73425	1.51765	NA	NA	NA
TCGA.C5.A8ZZ.01A	41	2	2	NA	NA	0	1.74247	0.770829	NA	NA	NA
TCGA.C5.A901.01A	44	NA	2	1	NA	0	1.41918	-0.20314	0.096208	0.459098	0.619814
TCGA.C5.A902.01A	35	1	3	NA	NA	0	0.408219	-0.598333	NA	NA	NA
TCGA.C5.A905.01A	37	1	2	0	1	0	13.3671	-1.49876	0.0108651	0.0642117	0.0991742
TCGA.C5.A907.01A	47	1	2	NA	NA	0	1.2274	0.205506	NA	NA	NA
TCGA.DG.A2KJ.01A	50	3	3	1	1	0	7.92603	-2.39113	0.0100947	0.0597752	0.092444
TCGA.DG.A2KK.01A	51	3	3	1	1	0	6.83836	-2.17809	0.0126119	0.0742062	0.114269
TCGA.DG.A2KL.01A	53	2	1	0	2	0	3.74521	-1.37168	0.0124079	0.0730436	0.112518
TCGA.DG.A2KM.01A	46	1	2	1	1	0	5.33151	-4.1069	0.00167023	0.0101037	0.0158544
TCGA.DR.A0ZL.01A	53	1	3	0	1	0	7.31233	-1.20085	0.0148299	0.0867684	0.133109
TCGA.DR.A0ZM.01A	61	3	2	0	2	0	4.90685	-2.176	0.00534707	0.0320456	0.0499659
TCGA.DS.A0VK.01A	45	1	3	1	1	1	3.06301	-1.11373	0.038102	0.210213	0.310227
TCGA.DS.A0VL.01A	25	1	2	0	1	1	4.63562	-1.5186	0.0106421	0.0629293	0.0972307
TCGA.DS.A0VM.01A	51	1	3	1	1	0	9.83288	-2.78037	0.00671684	0.0401153	0.0624007
TCGA.DS.A0VN.01A	47	1	2	0	1	0	9.88767	-1.03377	0.0176516	0.102543	0.156558
TCGA.DS.A1O9.01A	75	4	3	0	4	1	0.728767	-0.306471	0.0375265	0.207338	0.306271
TCGA.DS.A1OA.01A	77	1	3	1	1	1	2.40822	-0.229368	0.0937188	0.449985	0.609685
TCGA.DS.A1OB.01A	45	1	2	1	1	1	2.3589	0.249189	0.150175	0.627883	0.788964
TCGA.DS.A1OC.01A	47	1	2	1	1	0	1.03014	-0.250605	0.0917481	0.442679	0.601495
TCGA.DS.A1OD.01A	49	1	3	0	1	0	10.6137	-2.64934	0.00325474	0.0196098	0.0306868
TCGA.DS.A3LQ.01A	46	3	3	1	3	0	1.91507	-2.33566	0.0106975	0.063248	0.0977138
TCGA.DS.A5RQ.01A	80	1	2	0	1	0	1.40274	-1.36116	0.012545	0.073825	0.113695
TCGA.DS.A7WF.01A	41	1	3	0	1	1	1.34795	-0.774912	0.0231064	0.132394	0.200285
TCGA.DS.A7WH.01A	34	1	2	0	1	0	1.46027	-0.0624279	0.0482303	0.259402	0.376616
TCGA.DS.A7WI.01A	43	2	2	1	2	1	0.690411	0.308101	0.158963	0.650653	0.808926
TCGA.EA.A1QS.01A	46	1	2	0	1	0	3.29589	-0.216706	0.0411618	0.225353	0.330921
TCGA.EA.A1QT.01A	47	1	2	0	1	0	3.40548	-0.343077	0.0361361	0.200357	0.296631
TCGA.EA.A3HQ.01A	60	2	2	0	2	0	3.11233	-1.29463	0.0134474	0.0789552	0.121409
TCGA.EA.A3HR.01A	57	2	2	0	2	0	2.57534	-1.16889	0.0153327	0.0895962	0.13733
TCGA.EA.A3HS.01A	35	1	1	0	1	0	2.6274	-0.295375	0.0379582	0.209496	0.309241
TCGA.EA.A3HT.01A	68	1	1	0	1	0	2.6137	-1.27331	0.0137501	0.0806705	0.123982
TCGA.EA.A3HU.01A	43	2	2	0	2	0	2.77534	-1.85617	0.00747545	0.0445602	0.0692244
TCGA.EA.A3QD.01A	59	3	3	1	1	0	1.08767	-3.60921	0.00281639	0.0169876	0.0266036
TCGA.EA.A3QE.01A	45	1	2	0	1	0	2.08493	-1.67192	0.00906544	0.0538207	0.0833823
TCGA.EA.A3Y4.01A	40	1	3	0	1	0	3.07397	-2.03251	0.00621469	0.0371635	0.0578592
TCGA.EA.A410.01A	51	2	2	0	2	0	2.2	0.280201	0.0684077	0.349797	0.49209
TCGA.EA.A411.01A	50	1	2	0	1	0	2.04658	-0.742414	0.0238996	0.136665	0.206471
TCGA.EA.A439.01A	50	2	3	0	2	0	2.64384	-1.08077	0.016808	0.0978508	0.149607
TCGA.EA.A43B.01A	43	1	2	0	1	0	2.16712	-1.29856	0.0133925	0.0786434	0.120941
TCGA.EA.A44S.01A	31	3	2	1	2	0	1.01096	-0.997162	0.04296	0.234137	0.342821
TCGA.EA.A4BA.01A	49	1	2	0	1	0	2.06849	-0.1982	0.041953	0.229228	0.336181
TCGA.EA.A50E.01A	45	4	2	1	4	1	0.621918	0.075423	0.126776	0.561123	0.726387
TCGA.EA.A556.01A	38	1	3	0	1	0	1.2411	-0.444762	0.0325336	0.182028	0.271092
TCGA.EA.A5FO.01A	59	1	2	0	1	0	2.23288	-2.15683	0.00545561	0.0326871	0.0509566
TCGA.EA.A5O9.01A	39	1	2	0	1	0	2.1589	-2.93352	0.00241539	0.0145837	0.0228548
TCGA.EA.A5ZD.01A	40	1	2	0	1	0	2.27397	-2.36446	0.00438839	0.0263641	0.0411755
TCGA.EA.A5ZE.01A	54	1	3	0	1	0	2.27123	-1.16673	0.0153673	0.0897901	0.137619
TCGA.EA.A5ZF.01A	56	1	2	NA	1	0	2.26849	-0.418521	NA	NA	NA
TCGA.EA.A6QX.01A	49	3	3	1	1	0	2	-1.56557	0.0238717	0.136514	0.206254
TCGA.EA.A78R.01A	54	1	2	NA	1	0	1.12329	-1.76572	NA	NA	NA
TCGA.EK.A2GZ.01A	64	3	2	NA	NA	0	1.04932	-0.701542	NA	NA	NA
TCGA.EK.A2H0.01A	24	2	3	NA	NA	0	5.06027	-0.888823	NA	NA	NA
TCGA.EK.A2H1.01A	20	1	3	NA	NA	0	2.18904	-0.905812	NA	NA	NA
TCGA.EK.A2IP.01A	28	1	3	0	1	0	0.553425	-1.99006	0.00649733	0.0388259	0.0604178
TCGA.EK.A2IR.01A	48	1	3	0	1	0	9.43014	-1.29298	0.0134706	0.0790868	0.121606
TCGA.EK.A2PG.01A	88	NA	3	NA	NA	0	0.126027	-1.36556	NA	NA	NA
TCGA.EK.A2PI.01A	44	3	2	NA	NA	0	1.60548	-1.13338	NA	NA	NA
TCGA.EK.A2R8.01A	48	1	3	1	1	0	0.120548	-0.362464	0.0820017	0.405343	0.558681
TCGA.EK.A2RA.01A	74	2	3	0	2	0	3.4137	-2.46018	0.0039692	0.0238711	0.037309
TCGA.EK.A2RC.01A	33	1	3	NA	NA	0	0.353425	-2.47544	NA	NA	NA
TCGA.EK.A2RE.01A	26	2	2	0	2	0	0.156164	0.421495	0.0789161	0.393097	0.544294
TCGA.EK.A2RJ.01A	51	1	3	0	1	0	0.145205	-0.0897834	0.0468959	0.253072	0.36821
TCGA.EK.A2RL.01A	32	1	2	1	1	1	3.98082	0.120574	0.13251	0.578341	0.743088
TCGA.EK.A2RM.01A	40	1	3	NA	NA	0	0.136986	-1.63558	NA	NA	NA
TCGA.EK.A2RN.01A	45	1	2	1	2	0	0.194521	-2.0843	0.0139094	0.0815723	0.125334
TCGA.EX.A1H5.01A	58	2	3	1	2	0	1.69589	-1.75975	0.0195081	0.112797	0.171674
TCGA.EX.A3L1.01A	32	2	3	0	2	0	1.26849	-1.24148	0.0142144	0.0832968	0.127918
TCGA.EX.A449.01A	42	4	1	NA	1	0	1.22466	-0.263927	NA	NA	NA
TCGA.EX.A69L.01A	41	1	3	0	1	0	1.64932	-3.31298	0.00162165	0.00981099	0.0153965
TCGA.EX.A69M.01A	62	1	3	0	1	1	0.693151	-2.18782	0.00528121	0.0316562	0.0493644
TCGA.EX.A8YF.01A	44	1	3	0	2	0	1.29589	-3.04009	0.00215974	0.0130486	0.0204582
TCGA.FU.A23K.01A	28	3	3	1	1	0	1.01918	-3.14328	0.00459177	0.0275717	0.0430464
TCGA.FU.A23L.01A	60	2	3	0	2	0	1.9863	-1.28735	0.01355	0.079537	0.122282
TCGA.FU.A2QG.01A	29	1	2	0	1	0	1.5863	-0.70619	0.0248154	0.141574	0.213561
TCGA.FU.A3EO.01A	55	2	2	0	2	0	1.34247	-1.80908	0.00785323	0.0467674	0.0726059
TCGA.FU.A3HY.01A	47	1	2	1	1	0	2.6137	-0.857593	0.0495764	0.265743	0.384995
TCGA.FU.A3HZ.01A	64	2	3	0	2	0	3.02192	0.245178	0.0660189	0.339602	0.479502
TCGA.FU.A3NI.01A	45	1	2	1	1	1	1.74795	-0.579625	0.065833	0.338803	0.47851
TCGA.FU.A3TQ.01A	55	3	2	1	2	0	2.17808	-0.908566	0.0470522	0.253816	0.3692
TCGA.FU.A3TX.01A	78	1	3	0	1	0	0.123288	-1.09057	0.0166373	0.0968988	0.148195
TCGA.FU.A3WB.01A	43	2	2	0	2	0	1.34521	-0.942498	0.0194114	0.112265	0.170893
TCGA.FU.A3YQ.01A	35	1	1	0	1	0	2.3589	-0.742461	0.0238985	0.136658	0.206462
TCGA.FU.A40J.01A	38	3	3	1	2	0	1.16712	-1.77448	0.0192112	0.111164	0.169273
TCGA.FU.A57G.01A	49	1	2	0	1	0	2.95342	0.766193	0.111388	0.511989	0.676654
TCGA.FU.A5XV.01A	32	3	3	1	1	0	0.879452	-0.020054	0.1154	0.525222	0.690346
TCGA.GH.A9DA.01A	27	1	3	0	1	0	1.47945	-0.251174	0.0397269	0.218284	0.321287
TCGA.HG.A2PA.01A	38	1	2	0	1	1	2.11781	-1.84483	0.00756473	0.0450822	0.0700245
TCGA.HM.A3JJ.01A	40	1	3	1	1	1	1.80548	-0.29603	0.0876642	0.42728	0.58403
TCGA.HM.A3JK.01A	64	2	3	1	2	0	1.73151	-2.31676	0.0109109	0.0644748	0.0995727
TCGA.HM.A4S6.01A	51	3	3	1	1	0	1.24384	-0.851152	0.0499046	0.267282	0.387022
TCGA.HM.A6W2.01A	34	4	3	0	2	0	0.786301	-0.282276	0.0384741	0.212068	0.312774
TCGA.IR.A3L7.01A	37	1	3	0	1	0	12.2822	0.0237307	0.052679	0.280184	0.403923
TCGA.IR.A3LA.01A	60	1	3	0	1	0	11.4301	-1.29911	0.0133847	0.0785995	0.120875
TCGA.IR.A3LB.01A	53	1	3	0	1	1	5.56712	-0.619441	0.0271519	0.153992	0.231391
TCGA.IR.A3LC.01A	40	1	3	0	1	0	10.7808	-1.69708	0.00882991	0.0524536	0.0812972
TCGA.IR.A3LF.01A	64	1	2	0	1	0	8.07945	-0.396416	0.0342001	0.19055	0.283007
TCGA.IR.A3LH.01A	49	2	4	0	2	0	6.5589	-2.19616	0.00523525	0.0313844	0.0489444
TCGA.IR.A3LI.01A	48	4	2	1	2	0	6.83014	-1.16104	0.0362878	0.201121	0.297688
TCGA.IR.A3LK.01A	69	1	3	0	1	1	2.48767	-0.780632	0.0229695	0.131655	0.199213
TCGA.IR.A3LL.01A	60	1	2	0	1	0	3.03014	-2.37064	0.00436001	0.0261955	0.0409142
TCGA.JW.A5VG.01A	35	2	3	NA	2	0	2.28493	-0.63871	NA	NA	NA
TCGA.JW.A5VH.01A	53	4	2	NA	4	1	0.273973	1.70045	NA	NA	NA
TCGA.JW.A5VI.01A	45	2	3	NA	2	0	2.04658	-0.473502	NA	NA	NA
TCGA.JW.A5VJ.01A	56	2	3	NA	2	0	1.7863	-0.281049	NA	NA	NA
TCGA.JW.A5VK.01A	43	1	3	NA	1	0	1.70685	-1.3039	NA	NA	NA
TCGA.JW.A5VL.01A	37	1	1	NA	1	0	1.29863	-1.65044	NA	NA	NA
TCGA.JW.A69B.01A	44	1	NA	NA	1	0	2.36438	-0.839867	NA	NA	NA
TCGA.JW.A852.01A	42	2	2	1	2	1	0.690411	-0.275992	0.089444	0.434034	0.591724
TCGA.JW.AAVH.01A	46	1	2	0	1	0	1.51233	-0.999788	0.0182875	0.106067	0.161763
TCGA.JX.A3PZ.01A	25	1	2	0	1	1	1.7589	1.40418	0.206187	0.754079	0.890032
TCGA.JX.A3Q0.01A	63	3	2	0	3	0	17.4658	-2.49193	0.0038392	0.0230969	0.0361071
TCGA.JX.A3Q8.01A	40	1	3	0	1	0	3.71781	-2.93204	0.00241915	0.0146063	0.0228901
TCGA.JX.A5QV.01A	37	1	3	0	1	0	1.74247	-2.34148	0.0044954	0.0269997	0.0421603
TCGA.LP.A4AU.01A	35	3	3	1	2	0	0.939726	0.141534	0.135252	0.586374	0.750749
TCGA.LP.A4AX.01A	45	1	3	0	1	0	1.0411	-2.06411	0.00601235	0.035972	0.0560236
TCGA.LP.A7HU.01A	53	2	3	0	2	0	1.11233	-2.31526	0.0046207	0.0277435	0.0433123
TCGA.MA.AA3W.01A	54	1	3	1	1	0	1.87671	-1.97039	0.0156645	0.091458	0.140105
TCGA.MA.AA3X.01A	50	3	2	NA	3	0	1.69041	0.35273	NA	NA	NA
TCGA.MA.AA3Y.01A	48	1	3	0	1	0	1.48493	-0.280179	0.0385574	0.212482	0.313343
TCGA.MA.AA3Z.01A	43	1	NA	0	1	0	1.63014	-1.24098	0.014222	0.0833394	0.127981
TCGA.MA.AA41.01A	33	2	2	1	2	0	0.764384	0.522098	0.194895	0.732046	0.874133
TCGA.MA.AA42.01A	75	2	3	0	2	0	0.709589	-2.68209	0.00314481	0.0189528	0.0296642
TCGA.MA.AA43.01A	48	3	3	NA	3	0	0.947945	0.348806	NA	NA	NA
TCGA.MU.A51Y.01A	27	2	2	0	2	0	2.33973	-2.44339	0.00403972	0.0242909	0.0379605
TCGA.MU.A5YI.01A	60	1	2	NA	1	0	2.88493	-2.24344	NA	NA	NA
TCGA.MU.A8JM.01A	46	1	2	0	1	0	1.66301	-0.900474	0.020279	0.117026	0.17788
TCGA.MY.A5BD.01A	62	2	1	0	2	0	4.56712	-1.95636	0.00673078	0.0401971	0.0625264
TCGA.MY.A5BE.01A	42	1	3	0	1	0	2.92055	-4.19425	0.00064257	0.00389722	0.00612638
TCGA.MY.A5BF.01A	68	2	1	0	2	0	1.73699	-2.0628	0.00602055	0.0360203	0.0560981
TCGA.MY.A913.01A	28	2	3	0	NA	0	1.43562	-0.61038	0.0274081	0.155345	0.233324
TCGA.PN.A8MA.01A	43	2	3	0	2	0	0.246575	0.64264	0.0985163	0.467436	0.628997
TCGA.Q1.A5R1.01A	32	1	2	0	1	0	1.29863	-3.1618	0.00190065	0.0114908	0.0180239
TCGA.Q1.A5R2.01A	64	NA	3	NA	NA	0	1.36712	-2.04789	NA	NA	NA
TCGA.Q1.A5R3.01A	56	NA	2	NA	NA	0	1.32877	-3.64921	NA	NA	NA
TCGA.Q1.A6DT.01A	55	1	NA	NA	NA	1	0.753425	-0.240216	NA	NA	NA
TCGA.Q1.A6DV.01A	36	1	2	0	1	0	1.34521	-1.0371	0.0175904	0.102204	0.156056
TCGA.Q1.A6DW.01A	44	1	NA	NA	NA	0	1.46301	-0.248439	NA	NA	NA
TCGA.Q1.A73O.01A	37	1	NA	NA	NA	0	1.1726	-0.323889	NA	NA	NA
TCGA.Q1.A73P.01A	45	1	1	0	1	0	1.32329	-1.88686	0.00723901	0.0431767	0.0671023
TCGA.Q1.A73Q.01A	46	1	NA	NA	NA	0	0.778082	0.0341372	NA	NA	NA
TCGA.Q1.A73R.01A	45	1	NA	NA	NA	0	1.55342	-0.168723	NA	NA	NA
TCGA.Q1.A73S.01A	33	1	2	1	1	0	1.88493	-1.90344	0.0167968	0.0977885	0.149515
TCGA.R2.A69V.01A	42	1	3	0	1	0	1.63288	-3.72848	0.00104816	0.00635061	0.00997604
TCGA.RA.A741.01A	34	2	NA	NA	NA	0	1.21644	-1.82862	NA	NA	NA
TCGA.UC.A7PD.01A	21	1	2	0	1	1	0.972603	1.23688	0.176075	0.691664	0.843017
TCGA.UC.A7PF.01A	44	1	2	1	1	1	7.83288	-1.45559	0.0267573	0.151906	0.228406
TCGA.UC.A7PG.01A	44	3	1	1	3	1	1.0137	1.18331	0.352308	0.928538	0.984275
TCGA.UC.A7PI.01A	44	1	1	0	1	0	5.79178	-0.46171	0.0319685	0.179121	0.267011
TCGA.VS.A8EB.01A	41	3	NA	NA	3	1	0.835616	-0.301838	NA	NA	NA
TCGA.VS.A8EC.01A	55	3	2	NA	3	0	3.87671	0.206217	NA	NA	NA
TCGA.VS.A8EG.01A	36	1	NA	NA	1	0	3.79726	0.431296	NA	NA	NA
TCGA.VS.A8EH.01A	56	3	2	NA	3	0	2.70137	-0.764921	NA	NA	NA
TCGA.VS.A8EI.01A	38	2	NA	NA	3	0	1.99726	-0.387212	NA	NA	NA
TCGA.VS.A8EJ.01A	60	2	3	NA	2	1	1.66301	-0.428952	NA	NA	NA
TCGA.VS.A8EK.01A	65	4	2	NA	4	1	2.27123	0.0420701	NA	NA	NA
TCGA.VS.A8EL.01A	38	2	3	NA	2	0	5.45753	-2.21068	NA	NA	NA
TCGA.VS.A8Q8.01A	26	1	2	0	1	1	2.67945	-1.74507	0.00839737	0.0499389	0.0774572
TCGA.VS.A8Q9.01A	79	1	2	NA	NA	0	4.46575	-0.54602	NA	NA	NA
TCGA.VS.A8QA.01A	44	1	NA	0	1	0	3.01096	-1.922	0.00697743	0.0416441	0.0647497
TCGA.VS.A8QC.01A	51	4	2	NA	NA	1	0.958904	-1.43494	NA	NA	NA
TCGA.VS.A8QF.01A	42	2	2	NA	NA	0	4.93151	-1.41044	NA	NA	NA
TCGA.VS.A8QH.01A	76	1	2	NA	NA	1	3.31507	0.587513	NA	NA	NA
TCGA.VS.A8QM.01A	47	4	NA	NA	NA	1	2.60548	-1.44938	NA	NA	NA
TCGA.VS.A94W.01A	39	2	2	1	2	0	3.40548	0.03612	0.121972	0.546251	0.711654
TCGA.VS.A94X.01A	40	2	2	NA	2	1	1.3863	0.365024	NA	NA	NA
TCGA.VS.A94Y.01A	47	2	NA	NA	2	1	0.394521	2.26079	NA	NA	NA
TCGA.VS.A94Z.01A	38	2	2	NA	2	0	2.78082	-1.54702	NA	NA	NA
TCGA.VS.A950.01A	42	3	3	NA	3	0	3.34521	-0.511664	NA	NA	NA
TCGA.VS.A952.01A	66	1	2	0	1	0	4.87123	-0.652482	0.0262374	0.14915	0.224456
TCGA.VS.A953.01A	63	4	NA	NA	4	1	1.30685	-0.116417	NA	NA	NA
TCGA.VS.A954.01A	67	3	2	NA	3	0	4.69589	-0.874425	NA	NA	NA
TCGA.VS.A957.01A	64	1	3	NA	1	0	4.62466	-0.598597	NA	NA	NA
TCGA.VS.A958.01A	46	2	2	NA	2	0	4.17808	-0.45252	NA	NA	NA
TCGA.VS.A959.01A	76	2	3	NA	2	0	4.27671	-0.971285	NA	NA	NA
TCGA.VS.A9U5.01A	57	2	3	NA	2	0	4.20548	-1.17597	NA	NA	NA
TCGA.VS.A9U6.01A	52	4	NA	NA	4	0	3.61644	-0.0600108	NA	NA	NA
TCGA.VS.A9U7.01A	30	1	3	1	1	0	4.03288	-2.86972	0.00611665	0.0365863	0.0569702
TCGA.VS.A9UB.01A	54	2	3	0	2	0	2.49589	-0.928505	0.0196961	0.11383	0.173192
TCGA.VS.A9UC.01A	32	2	2	NA	2	0	2.26027	-0.0634356	NA	NA	NA
TCGA.VS.A9UD.01A	73	3	2	NA	3	0	2.02466	-3.21737	NA	NA	NA
TCGA.VS.A9UH.01A	53	4	NA	NA	4	0	3.90959	-2.64938	NA	NA	NA
TCGA.VS.A9UI.01A	76	2	NA	NA	2	1	3.7589	-0.949759	NA	NA	NA
TCGA.VS.A9UJ.01A	55	2	NA	NA	2	1	0.142466	0.819524	NA	NA	NA
TCGA.VS.A9UL.01A	79	3	3	NA	3	1	1.21096	-0.256103	NA	NA	NA
TCGA.VS.A9UM.01A	39	4	2	NA	3	1	2.27123	-1.50088	NA	NA	NA
TCGA.VS.A9UO.01A	43	2	2	0	2	0	3.98904	0.13683	0.0591279	0.309443	0.441606
TCGA.VS.A9UP.01A	43	2	3	NA	2	0	3.95616	0.265268	NA	NA	NA
TCGA.VS.A9UQ.01A	32	1	2	0	1	0	3.46027	-0.49666	0.0308335	0.173256	0.258753
TCGA.VS.A9UR.01A	53	2	NA	NA	2	0	2.1726	1.19924	NA	NA	NA
TCGA.VS.A9UT.01A	72	1	3	1	1	0	1.32055	-0.477365	0.0730234	0.369123	0.515645
TCGA.VS.A9UU.01A	42	2	1	NA	2	0	1.21096	-2.11609	NA	NA	NA
TCGA.VS.A9UV.01A	74	4	NA	NA	4	1	0.284932	-0.620978	NA	NA	NA
TCGA.VS.A9UY.01A	29	4	2	NA	1	1	1.52055	1.02319	NA	NA	NA
TCGA.VS.A9UZ.01A	61	1	2	0	1	0	5.6	-0.991298	0.0184499	0.106964	0.163088
TCGA.VS.A9V0.01A	58	1	3	NA	1	0	1.56986	-1.23093	NA	NA	NA
TCGA.VS.A9V1.01A	46	4	2	NA	3	1	0.430137	1.17485	NA	NA	NA
TCGA.VS.A9V2.01A	29	1	2	0	1	0	1.52055	-1.48482	0.0110245	0.0651278	0.100562
TCGA.VS.A9V3.01A	62	4	3	NA	4	0	1.47945	-0.0290037	NA	NA	NA
TCGA.VS.A9V4.01A	63	4	2	NA	4	1	0.361644	3.85929	NA	NA	NA
TCGA.VS.A9V5.01A	50	2	2	NA	2	1	1.35342	-0.465808	NA	NA	NA
TCGA.VS.AA62.01A	51	2	2	NA	2	1	1.28493	0.166636	NA	NA	NA
TCGA.WL.A834.01A	57	NA	3	1	1	0	2.16712	0.786668	0.248945	0.824324	0.935231
TCGA.XS.A8TJ.01A	41	1	2	1	1	0	2.43836	-1.29448	0.0316153	0.177299	0.26445
TCGA.ZJ.A8QQ.01A	24	2	NA	0	1	0	5.63288	-0.511625	0.0303597	0.170798	0.255282
TCGA.ZJ.A8QR.01A	38	1	NA	NA	NA	1	1.59452	0.491739	NA	NA	NA
TCGA.ZJ.AAXA.01A	64	1	2	0	1	0	0.117808	-0.22391	0.0408578	0.22386	0.32889
TCGA.ZX.AA5X.01A	64	3	2	NA	NA	0	0.326027	-0.912254	NA	NA	NA
