# Supplementary material for: Development and validation of an autophagy-related long non-coding RNA prognostic signature for cervical squamous cell carcinoma and endocervical adenocarcinoma
Source: Front Oncol. 2022 Nov 3;12:1049773. doi: 10.3389/fonc.2022.1049773 (PMC9669765; doi:10.3389/fonc.2022.1049773)
Supplement: Supplementary Table 6 — The comprehensive level of 64 immunity and stromal cell types of 263 CESC samples. [file Table_6.xlsx]

## Sheet: Table S6
the comprehensive levels of 64 immunity and stromal cell types of 263 CESC samples
	aDC	Adipocytes	Astrocytes	B-cells	Basophils	CD4+ memory T-cells	CD4+ naive T-cells	CD4+ T-cells	CD4+ Tcm	CD4+ Tem	CD8+ naive T-cells	CD8+ T-cells	CD8+ Tcm	CD8+ Tem	cDC	Chondrocytes	Class-switched memory B-cells	CLP	CMP	DC	Endothelial cells	Eosinophils	Epithelial cells	Erythrocytes	Fibroblasts	GMP	Hepatocytes	HSC	iDC	Keratinocytes	ly Endothelial cells	Macrophages	Macrophages M1	Macrophages M2	Mast cells	Megakaryocytes	Melanocytes	Memory B-cells	MEP	Mesangial cells	Monocytes	MPP	MSC	mv Endothelial cells	Myocytes	naive B-cells	Neurons	Neutrophils	NK cells
TCGA.DS.A7WI.01A	0.0785212	0.00344455	0	0.0179868	0.0701557	1.86164e-20	0.00185956	0	2.52803e-18	0.0564552	0.00595225	1.30379e-20	0.0378981	0	0.0535091	0	0.0182483	0.00747517	0	0.00435302	0.00333317	1.52738e-18	0.355008	4.92227e-19	0.0183432	0	0.00108104	0.00359995	0.0217635	0.189857	4.40324e-19	0.0284364	0.0221274	0.0237382	0.00255841	0	0.00110345	0.00148247	0.0697496	0.0138017	0.00945909	0	0.0608826	0.00920133	0.000472134	1.14049e-19	0.000411929	0	1.71052e-18
TCGA.EX.A449.01A	0	4.07406e-20	0	0.0234484	0.114514	0	1.74123e-18	0	0	0.0931775	0	0	0.0241568	0	0.0595048	7.63511e-18	0.00746898	0	2.23077e-19	0.0071272	0.00497831	0.00337123	0.235023	3.6691e-19	4.12245e-18	6.85813e-18	0.000539615	0.0173837	0.24863	0.00838855	6.2386e-20	3.82446e-20	6.4024e-20	0.0303801	0.00443773	0	0.00795305	3.24863e-18	0.0246796	0	0	6.62892e-18	0.209459	0.00570882	0	0	0.000448199	0	0
TCGA.VS.A958.01A	0.432214	0	1.44181e-18	0.0972962	0.0888489	0	0.0579299	0.00974475	0	0.0904261	0.00618925	0.179985	0.236382	0.157674	0.142518	0	0.0699394	0.00398573	1.20157e-18	0.0708526	0.00511031	0	0.290866	0	0.0486548	0	0.00047475	0.0513447	0.432565	0.138715	2.67566e-21	0.0924501	0.07607	0.0292438	0.00716768	0.000509104	0.00278725	0	0.000719824	0.0068308	0.0599039	4.51183e-19	0.0474021	0.0175313	0	1.04278e-18	0.000769255	0.0104813	0.0495045
TCGA.MY.A5BE.01A	0.463611	0.000563211	0.0233656	0.431998	0.129204	0.0672137	0.1439	0.0551713	0	0.0757221	0.0193432	0.421838	0.595469	0.190973	0.235643	7.54801e-20	0.12348	0.0163679	0	0.0512832	0.0150372	0	0.149053	0	0.0813472	0.0170818	0	0.0350819	0.225433	0.0792978	0.00495511	0.104543	0.104775	0.0323628	0.00956951	0	0.00953473	0.141366	0.0551606	0.0259945	0.0241537	0.00574147	0.0834525	0.0312046	0	0.0368502	0.00120055	0	2.0298e-18
TCGA.C5.A905.01A	0.0889381	0	0	0.0261227	0.107843	1.21051e-19	0.00486054	0	0.0422548	0.0200653	0.0189552	0.00147176	0.00248063	2.04327e-18	0.113179	0	0.0193465	0.00826943	0	0.00701242	0.0114554	0	0.326006	0	6.71226e-19	0	0	0.0309198	0.0200298	0.200885	0.00153886	0.00728702	0.00860846	0.00419818	0.00692838	3.72942e-18	0.000971058	6.04794e-20	0.0802139	0.00463553	1.57312e-18	1.78729e-18	0.0042689	0.0116174	0.0161837	0.000613844	0.00182663	1.12087e-19	3.36859e-18
TCGA.Q1.A73Q.01A	0.0338171	1.08197e-19	6.63072e-18	0.0311096	0.0393952	0.00775836	2.02826e-18	8.75375e-20	0.00535123	0.0146284	0.0102863	0.00978814	2.94973e-20	1.50638e-18	0.166421	0	0.0221014	0.025018	0.00399082	0.00756698	0.0034461	0	0.146085	2.22513e-05	9.78608e-18	0.0206591	4.72467e-19	0.0954962	0.0230376	0.14078	9.88573e-20	1.68011e-19	0	0.00234293	0.0110272	0.000272958	0.00428977	9.89665e-20	0.0468843	0.0274953	6.16069e-19	5.16392e-18	0	0.00581979	0.0127464	7.9662e-21	0.00642013	0	4.07506e-19
TCGA.BI.A0VR.01A	0.329638	0.00235964	0.047161	0.103849	0.103327	0.00475788	0	0	0.000500225	0.0313558	0.0197517	0.0880806	0.147211	0.0368167	0.132031	0.0404687	0.038447	0.0173834	0	0.0385552	0.004766	0	0.30407	4.87195e-21	0.0167764	1.46013e-19	1.40656e-19	0.0528875	0.181659	0.184743	0.00160226	0.0243522	0.0218049	0.010774	0.0117005	0	0.00375359	0.0116822	0.0468823	0.0512716	6.86946e-19	1.60002e-18	0.0301304	0.00718156	0.000108146	0	0.00130826	0	4.74006e-19
TCGA.FU.A3WB.01A	0.0041376	0.00012544	0.0673174	0	0.00393343	9.5805e-21	1.10707e-18	0	0	0	0.0112055	0.00789634	0.011845	0	0.0625856	0.0551958	1.51565e-19	0.0322649	1.12355e-18	0.00259339	0.00441107	0	0.233746	0	0.00616093	0	0	0.173948	0.0780775	0.147207	0	7.74087e-06	2.21799e-21	0.00980321	4.07367e-19	0.00156242	1.22813e-18	0	0.0472219	0.0286278	0	0	4.46829e-18	0.00931696	0.00444077	0	0.00397284	0	9.24813e-21
TCGA.MA.AA41.01A	0.161949	0	0	0.0244284	0.0659221	0	1.85632e-18	5.86936e-18	0.0326001	0.0162349	0.0299314	0.0361013	0.0370852	0.00452511	0.189495	0	0.0568229	0.0309915	0	0.0230513	8.75637e-19	5.43563e-19	0.241717	0	1.21646e-17	6.95171e-19	0	0.00903396	0.0529471	0.224819	0	0.00357828	0.00240196	0.0104474	0.0138507	4.78527e-20	0.00458452	0	0.0186653	0.00893873	0.0111543	0	0.103286	0.00303025	0.0126708	4.59538e-19	0.00108025	0	0.0137873
TCGA.IR.A3LK.01A	0.18313	0	9.94522e-20	0.040751	0.0486642	0.00973136	8.38479e-19	1.52227e-19	0.0142571	0.0511786	0.0284661	0.0240996	0.0513648	0.0113354	0.0557346	0	0.0461479	0.0240284	1.91617e-18	0.019285	0.000653337	4.67757e-19	0.307621	0	0	7.71672e-19	7.404e-19	0.010053	0.0772554	0.157083	5.82403e-19	0.0421889	0.0368649	0.0298629	0.0118676	2.6445e-19	0.00115275	0.0095179	0.0423218	0.0438196	0.00640111	0	0.0297315	0.00138997	0.0141262	0	0.0023541	0	0.0208631
TCGA.VS.A952.01A	0.0143232	7.98951e-19	0	0.0670661	0	0.00133403	2.20816e-18	0.0086067	0.00115389	0.118125	0	0.00148556	0.0360416	0	0.0359518	5.19372e-18	0.0313378	0.00233673	0.00182726	0.00472305	0.00115262	0.00986111	0.245624	6.52388e-05	0.0416466	0.0046279	0.00488248	0.0302797	0.0704556	0.0170885	0.001248	0.000147709	6.06383e-19	0.0184143	0.0120954	0	1.80631e-18	0.00273239	0.0123383	0.0147877	2.31569e-19	4.49861e-19	7.17849e-18	0.00149718	0.00400837	0	0.000341993	2.8827e-20	0
TCGA.C5.A8YT.01A	0	1.11808e-18	0.184077	0	0.028252	0	0.0096001	0	1.49137e-18	0.00268743	0	0.0350348	0.0654265	0	0.0692509	0.0424617	2.99339e-18	6.61149e-05	0	0.00278414	0.0631874	4.49026e-05	0.0879371	5.74342e-19	0.350917	0	0.000162482	0.137793	0.201633	0	0.0245943	1.42025e-18	0.00399168	0.010547	0.00674142	0.00184546	0.00698865	1.35528e-19	0.0366871	0.0569611	0	0	0.0533079	0.0254357	0.0137174	0	0.00594907	0	0.0197898
TCGA.EA.A5ZD.01A	0.329565	0.00359645	2.66507e-18	0.035948	0.0516588	0.00507814	0	0.00263605	1.49856e-18	0.0264786	0.00174297	0.0141852	0.0481765	0	0.283111	0.0131925	0.0349801	0.0117461	0	0.05139	0.0267227	3.14617e-19	0.326008	0	0.015924	0.0195838	7.8049e-20	0.0842295	0.12985	0.205677	0.00365279	0.0409114	0.0433805	0.0158819	0.0114213	0	0.00239729	3.74273e-18	0.0127925	0.000541979	0.0747786	0	0.062142	0.0216253	0.00548434	3.38798e-19	0.000368859	0.00526277	5.98503e-18
TCGA.C5.A1MI.01A	0.166672	0.00352522	8.42544e-21	0.0478438	0.071153	0.00646065	0.0104708	0	0	0.0684887	0.010638	0.104874	0.119545	0	0.100095	0.018108	0.0437821	0.0053592	1.95916e-19	0.0392371	0.006328	0.00296955	0.251646	1.58803e-19	0.0428496	0	0	0.053745	0.35427	0.0257758	0.00203635	0.0104219	0.015642	0.000955004	0.00780318	2.09954e-19	0.00237756	0.00182787	0.0343991	0.0005772	0	0	0.0454336	0.00566417	0.00858617	0.000570869	0.000975697	0	0
TCGA.FU.A3YQ.01A	0.27382	0.00144408	0.0347126	0.147483	0.0694728	0.0114009	0.0189438	1.62434e-20	0	0.0325478	0	0.0540707	0.126866	0	0.484155	0.0186952	0.0657781	0.00455692	8.18647e-19	0.0672517	0.0254866	6.08051e-19	0.285637	0	0.0367872	0.0260451	0	0.049069	0.303216	0.215989	0.00307605	0.0337486	0.0382392	0.00433194	0.0130837	0.0024303	0.00367397	0.0234104	0.0149528	0.0091973	0.0653019	2.22179e-18	0.0736935	0.0177242	1.74834e-20	0.000568702	0.000715327	0.00212632	6.26775e-19
TCGA.C5.A7CL.01A	0.103877	0.00230883	0.0680959	0.0129935	0.0472031	3.36249e-21	0	0	0.00596698	0.0413065	0	3.00763e-19	0.0127801	2.3995e-18	0.045608	0.0135119	0.00759227	0.00708015	0.00738742	0.00610989	0.0208159	0	0.321468	6.33731e-05	8.90425e-19	0.0159081	9.76141e-21	0.0152869	0.0717471	0.220677	0.00323446	0.0119835	0.0101432	0.0127002	0.0122181	0.000281649	0.00442859	4.57878e-19	0.0159326	0.0105237	0.0304987	4.18281e-18	0.0447976	0.00859951	0.00621342	8.1172e-20	0.00195058	0.00811806	0
TCGA.VS.A9UB.01A	0.161151	0	0.0253148	0.0552951	0.0553738	0.00550464	0.0527122	0.00646085	6.40738e-19	0.0347578	6.55966e-20	0.111355	0.208825	0.0866089	0.330673	1.5846e-18	0.0374085	0.00820879	0	0.0460778	0.0157737	3.99593e-19	0.238862	1.67687e-22	1.97184e-18	0.00781916	0	0	0.589831	0.112095	6.85935e-19	0.0544803	0.0668526	0.0104939	0.00503434	5.21006e-20	4.60003e-19	0	0.0246942	0.0212385	0.101414	0.00477492	0	0.0102746	0	0.00308424	0	0.00180965	0.0171765
TCGA.C5.A1BM.01A	0.240557	0	0.00569975	0.0726297	0.0699318	0.00619202	0.00248474	0	0.00762215	0.0733933	0.00309978	0.0242283	0.0822496	0.00175308	0.278794	0.00774069	0.0642957	0.021825	0	0.0558021	0.0125534	0.00335116	0.30421	1.89634e-21	0	0	7.78434e-20	0.0423579	0.192539	0.189459	0.000519376	0.12405	0.0832442	0.0553451	0.019845	2.56211e-22	0.00721576	0.016069	0.00866096	0.0309303	0.0639954	0	0.00364609	0.00916705	0.0036965	0	0.000980889	0.0029353	5.29087e-19
TCGA.C5.A2LY.01A	0.292329	2.00909e-05	0	0.0743157	0.0911027	9.41765e-20	0.0343273	0	8.12466e-21	0.121637	0.0206438	0.150771	0.200141	0.0970894	0.618482	0.00677141	0.0295657	0.0128788	2.06814e-20	0.0914988	0.00649453	3.51846e-18	0.246439	1.31974e-18	0.0880113	1.99712e-18	0	0.0334012	0.192231	0.150774	0	0.0599487	0.0815115	0.0131827	0.0109923	1.48736e-19	0.00884047	0.0220256	0.0683694	1.14851e-18	0.0501722	0	0.0692579	0.0119917	0.000860542	0.00207315	0.000322043	0	0.024883
TCGA.EA.A50E.01A	0.109822	0.267692	0.0249877	7.10483e-20	0.00164426	0.00327712	2.43598e-18	0	0.00190848	0.0262649	0.0163491	0	0.00892217	0	0.0783735	0.0424182	0	0.0203268	0	0.0158594	0.0834183	1.70936e-20	0.297109	0	0.0750075	0	3.69695e-19	0.160451	0.207263	0.201073	0.0299137	0.0550007	0.0383455	0.0323535	0.00800376	0.00585011	0.000143481	0	0.0489176	0	0.0333185	6.02028e-20	0.11675	0.0496571	0.0109726	0	0.00264934	0.00136979	0
TCGA.HM.A6W2.01A	0.180403	0.00333276	6.90398e-20	0.00730581	0.169852	6.6499e-20	1.10966e-18	4.86863e-18	3.43958e-18	0.00593591	0.0079916	0	0	0	0.0351606	0.00556666	1.08603e-18	0.0105207	0	0.0107251	0.042454	8.94815e-19	0.0438303	0	0.144579	0	0.00387097	0.097915	0.130112	0	0.00544849	0.0347335	0.0282855	0.028479	0.00497926	6.32269e-21	0.00651108	0	0.0296379	0.0550697	0	0	0.147116	0.0389783	0.0271043	0	0.00657872	9.93766e-20	7.09784e-18
TCGA.C5.A1MQ.01A	0.391333	0.00349496	0.0730775	0.178049	0.048144	0	0.0317216	2.97852e-19	0	0.0900831	0.0109881	0.0768313	0.136377	0.0568234	0.128183	0.0209268	0.0464894	0.0123022	0.00278651	0.0642171	0.00863432	0	0.282584	0	0.0678613	0.003662	0	0.0496178	0.523336	0.0697595	0	0.104246	0.119326	0.0175567	0.00554375	0.00705098	8.47757e-05	0.059017	0.047859	0.00906273	0.0801938	0.0142416	0.283207	0.0164816	0.00200344	2.05959e-19	0.00114057	1.11303e-19	3.36892e-18
TCGA.C5.A1MN.01A	0.0145658	3.52607e-18	3.39508e-18	0.00125042	0.0334567	0.00104831	2.39316e-18	1.68112e-18	0	0.0311709	0.00580888	0	0.00157841	3.60676e-18	0.075539	0	0.00333689	0.0117943	1.29769e-18	0.00634892	2.51829e-19	0	0.332103	0	0	2.56706e-18	0	0.00687314	0.119019	0.281986	0	0.014683	0.00655125	0.00521988	0	0	0.000886894	0	0.0217091	0.0185089	0.0144923	0	0.256549	0.000397711	0.00482823	0.00107629	0.00118691	0.0045067	0
TCGA.VS.A9U7.01A	0.294514	0.00137658	3.63606e-21	0.0681989	0.141088	4.18671e-20	0.0177267	1.90879e-18	0	0.0422681	0.0222889	0.0702654	0.0959182	0.0295185	0.144584	0.0039375	0.0248652	0.028387	0	0.0387603	0.0147711	0	0.249722	1.76214e-18	0.0106061	2.26892e-18	0.00137608	0.0369748	0.137242	0.168575	0	0.0388214	0.0474713	0.0197643	0.00442187	0	0.00880354	0	0.0494542	0.0145544	0.0255879	0	0.0914777	0.0190781	0.00124698	0.00224897	0.000559058	0	5.41125e-18
TCGA.LP.A4AX.01A	0.132639	0	0.0291016	0.0900856	0.0945334	2.16837e-21	0.05169	0	0	0.0386769	0.0165962	0.187522	0.238371	0.114214	0.0576957	5.87599e-19	0.0211594	0.0211701	0	0.0114662	0.0594465	0	0.213033	0	0.026445	0	4.46384e-21	0.0463621	0.139287	0.0762614	0.00927686	0.0638193	0.0793079	0.00691411	0.00543977	0.00256229	0.00251581	0.0163354	0.0273124	1.76892e-19	0.0282795	8.56841e-18	0.144299	0.0399671	0.00103773	0.00736353	0.000219405	2.03971e-19	0
TCGA.JW.A5VH.01A	2.07085e-19	0.00252213	0.012126	3.68485e-19	0	0	0	0	0	4.5264e-18	0.0273787	0.0818663	0.0244072	0	0.0160201	0.00298741	0	0.0152235	0	0	0.0780007	3.53199e-19	0.0686264	3.02756e-20	0.0296855	0	0	0.117829	0.0136089	0.013386	0.0191128	0	0.00189276	0.00178541	0	0.00241595	0.00513312	2.61297e-18	0.0538551	0.0176878	0	0	0.283538	0.0559402	0.0131696	1.63861e-18	0.0162453	2.73486e-20	1.73532e-18
TCGA.C5.A902.01A	0.122387	1.8915e-19	0	0.0244593	0.157048	0	0.0503981	1.52582e-20	0	0.0587989	0.0222396	0.134215	0.213541	0.0383759	0.046605	0	0.0800875	0.0110601	9.66747e-19	0.00263314	0.0139362	0	0.221246	9.45531e-19	0	0	0	0.00623543	0.023105	0.0960693	0.00404999	0.00362146	0.00170611	0.0201026	0.00334824	0	0.00183998	7.64474e-18	0.0478735	0.00647124	0	0	0.269493	0.0245473	0.00311179	0	0.001205	1.23162e-19	0.0456156
TCGA.FU.A23L.01A	0.254452	0	0.0208041	0.0620665	0.0265937	0.00255705	1.62607e-19	0	0	0.0599957	0.00459857	0.131689	0.148809	0.0622227	0.0760787	0.0037132	0.0290452	0.0120574	0	0.0299193	0.00239376	0	0.293486	0	0	0	1.15635e-19	0.0486916	0.148503	0.175659	0.000683279	0.0203518	0.025996	0.00710813	0.00751642	0	0	0.0067317	0.0115915	0.0116078	0	0	0	0.00192703	0.00557717	0.000575974	0.00176921	2.30926e-19	0.00197128
TCGA.FU.A3NI.01A	0.218768	0.00395928	0.0193549	0.0184849	0.0502354	0.00953061	0	3.30125e-19	8.83742e-20	0.0344167	0.00805971	0.00805593	0.0375457	0	0.180023	0.0308204	0.00693568	0.0307871	1.88746e-18	0.0295717	0.000249691	0	0.256941	6.04076e-20	0.0252081	0	2.16239e-19	0.121684	0.130528	0.152677	1.96297e-20	0.0152673	0.0125532	0.0169547	0.00874839	0	0	1.11097e-18	0.0516861	0.000856585	7.11504e-05	0	0	0.00441111	0.00792392	0.00200117	0.00116571	2.34772e-19	7.50641e-20
TCGA.VS.A9UT.01A	0.224362	0	0.261096	0.242326	8.36678e-19	0.00314869	0.0737548	0.0313449	0	0.105768	0.0195691	0.194097	0.21177	0.150393	0.167355	5.33269e-19	0.0219108	2.44405e-19	0	0.0626213	0.0299466	0	3.04916e-19	0	0.0995049	5.14374e-18	0.000345378	0.0115658	0.673504	1.69243e-19	0.00107258	0.153916	0.125993	0.0697366	0.0119011	0.00154309	0.0167784	0.0492254	0	0.0794922	0.0670738	0	1.21329e-18	0.0205191	5.58499e-19	0.0148369	0.0217236	0	0.00396377
TCGA.C5.A8YR.01A	0.172668	1.97391e-19	4.70649e-18	0.0333114	0.176985	4.742e-20	0.0108756	1.76082e-19	0	0.0508658	0.00691209	0.033937	0.066101	0.010648	0.0343516	0	0.00914867	0.0119503	0	0.0201234	0.0245129	2.07222e-18	0.217358	0	6.57152e-19	0	0	0	0.246499	0.0564024	0.00112614	0.111401	0.0824572	0.0649733	0.00103114	2.18424e-21	0.000955482	2.49914e-19	0.0331778	0	0.0495624	8.89148e-20	0.0781394	0.0187727	0.00385426	0.00378582	0.00177409	1.49503e-18	0.00628852
TCGA.VS.A94X.01A	0.093931	0	0	0.0299266	0.0256576	0.00234178	0	0.00667401	0	0.00469813	0.00366446	0.0189555	0.0509978	0.00332727	0.0183745	0	0.0320329	0.0147525	0	0.00156166	0	0.00135994	0.313647	3.46826e-20	0	8.72601e-19	0	0.00902485	0.0153347	0.170929	6.39842e-19	0.0168826	0.0203866	0.00238973	0.00732662	0	0	0	0.0353915	0	0.00712204	0	4.43992e-18	8.47871e-19	0.00323328	6.45786e-20	0.000239938	0.00210491	0.0112128
TCGA.VS.A8EK.01A	0.144818	0	0	0.0582287	0.0466891	5.34525e-20	9.91897e-19	8.59385e-20	0.0156756	0.0397484	0.0128529	0.00877529	0.0277266	0	0.0686788	0	0.0218223	0.0235617	0	0.0155866	4.23889e-20	0.000708003	0.300345	0.000208194	3.84116e-19	0.0150987	1.70053e-19	0.0210592	0.0883827	0.190268	1.43232e-19	0.0208615	0.0257778	0.0086453	0.0123993	4.42061e-05	0.0030338	0.00277689	0.0262129	6.3309e-20	0.0141624	1.97182e-18	0.0450119	0.00272221	0.00507727	0.00533256	0.000574159	0.00793708	6.50958e-19
TCGA.FU.A3HZ.01A	0.0865189	0	0	0.0203309	0.0896599	2.03524e-18	0	1.6847e-20	5.43068e-18	0	0.0380896	0.0729111	0.0794865	0.0332666	0.0202958	0.0102273	0	0.00940013	6.13841e-19	3.29911e-20	0.0331557	0	0.0711196	0	0	1.05739e-17	0.00152768	0.000306956	0	0.0180486	0.00572046	0.0334052	0.0257043	0.0302291	0	0	0.0162382	0.00653798	0.105348	0.000863985	0	0	0.139735	0.0296902	0.0194231	0.000944817	0.0175995	0	0
TCGA.C5.A2LT.01A	0.201354	3.43548e-20	0.0736716	0.0340536	0.000593113	0.00780207	7.72514e-20	0.00722369	2.07753e-18	0.061178	0.00435282	0.0373164	0.100545	0.0494296	0.0658271	0	0.0184774	0.00981563	0.00197094	0.0190188	0.0381811	0	0.313031	4.2034e-21	0.065475	0.0281866	8.70467e-20	0.0212884	0.151561	0.164138	0.00533944	0.0404805	0.0432576	0.00301251	0.00537859	0.00111202	0.000962081	0.00596008	0.0335597	0.047096	0.0166187	0.00280216	0.162827	0.0207173	0	0.00253683	0.000284264	2.33203e-20	0.0245372
TCGA.WL.A834.01A	0.159832	0.000329526	0	0.000464579	0.0672906	3.1339e-20	1.50838e-18	3.22099e-18	0.00570457	0.0314579	0.00333497	1.71301e-19	0	3.7367e-18	0.164744	0.00746902	0.0178954	0.00420695	1.16607e-18	0.0303823	0.0119911	0	0.34535	9.74203e-20	0.00135843	6.9684e-18	0.000787385	0.0238606	0.136937	0.189363	0.00944498	0.00245706	0.00949626	0.00356878	0.00483199	0	0.00167878	0	0.0381344	0.0204513	0	0	0.14708	0.0151292	0.00667866	1.08539e-18	0.00485989	0	0
TCGA.FU.A40J.01A	0.043344	0	0.0282877	0.012934	0.157747	0	0	1.53627e-18	2.07603e-18	0.0216295	0.0082566	0.0256115	0.0567489	2.98424e-22	0.0568655	0.00693519	0.00662627	0.00789871	1.97689e-19	0.00679826	0.00624015	0	0.245605	0	0.0544234	1.12653e-18	0.001487	0.0328864	0.102781	0.0412905	0	0	0	0.0145457	0.0113578	0	0	1.12331e-18	0.0543748	0.0504837	0	0	0	0.00473885	4.35679e-20	1.37042e-19	0.0015747	0.00285726	2.38611e-18
TCGA.MU.A5YI.01A	0.331619	0.00953775	0.156959	0	8.54472e-18	0.00461827	0	0	8.66693e-19	0.0255633	0.00392846	0.0172802	0.0510243	1.20298e-18	0.186141	0.104902	0.000851857	0.0173669	1.69085e-19	0.036463	0.0491798	2.93608e-19	0.220328	0	0.188313	0.000849379	2.1798e-18	0.337364	0.137528	0.141348	0.0180972	0.0068964	0.0168574	0.00209383	1.85297e-19	0.00421654	0.00194737	3.12939e-18	0.0136389	0.0444544	0	0	2.74889e-19	0.0357906	0	0	0.00432217	1.53692e-18	0
TCGA.MA.AA3W.01A	0.444409	1.07026e-19	2.57101e-18	0.175129	0.0777599	0.0335363	0.05334	0.0215763	0	0.039792	0.0238214	0.154781	0.227147	0.0905899	0.554859	2.87197e-19	0.070516	0.034775	0	0.106165	0.00513347	0.00140616	0.28835	0	0.0147484	0.0223031	0.00316344	0.019385	0.25452	0.161918	1.84442e-19	0.0364315	0.0413055	0.000448443	0.0118161	4.30727e-19	0.00201139	0.0264723	0.046128	0.0396762	0.0151999	4.90094e-19	0	0.00412143	0.00243999	0.0103222	0.000535809	0	0.0200871
TCGA.EK.A2PG.01A	0.0822994	3.85024e-19	0	0.0214347	0.0525884	0	0	0	0.0154704	0.065481	0.0156796	0	0.0102377	0.00159059	0.0694138	0	0.0155868	0.0122128	0	0.00839679	0	0	0.260346	1.0101e-19	0.0175028	8.30744e-18	2.42775e-18	0.039686	0.0623098	0.180968	0	0.0114906	0.00783219	0.00886219	0.00643844	0	0.00214989	0.00405778	0.0469583	0.00861422	0.015517	0	0.00367679	0.00187632	0.00230047	0.00155136	0.002361	4.41604e-21	5.29086e-18
TCGA.EA.A5ZE.01A	0.294192	0.00564562	0.0107655	0.0155643	0.000977749	0.000878858	0.01144	0	0	0.0615931	3.06282e-20	0.0360891	0.104668	0.00549875	0.424445	0.0597212	0.0259796	0.00990133	3.11391e-19	0.0459402	0.0142714	7.29449e-19	0.243344	0	0.126307	0.0307196	0	0.244261	0.0062354	0.094726	0	0.0601229	0.0552488	0.0128426	0.00387778	0.00103655	0.00622276	1.39685e-18	0.051222	0.00135098	0.0159649	2.9748e-19	0.15707	0.0138772	0	5.78563e-19	0.000994105	1.6098e-20	4.17082e-18
TCGA.4J.AA1J.01A	1.59314e-18	0.000957104	0.0599981	1.03359e-18	0.0218996	2.23212e-20	1.1143e-18	0	0	0.0154196	0.00727373	0	0.00536391	3.09714e-19	0.0569469	0.0266507	0	0.0118002	0.000376911	0.0169096	0.0190207	0.00359488	0.343975	7.10954e-05	0.0573676	0.0066217	3.76297e-18	0.0688172	0.291833	0.211642	0.00336907	6.61329e-19	0.00290554	0	0.00262245	0.000932388	0.00234239	7.85174e-19	0.021228	0.0505279	0	0	0.0414774	0.00942986	0.00334875	0	0.00264947	0.00475614	0
TCGA.C5.A7CH.01A	0.0729996	2.03968e-19	0.0292568	7.90112e-19	0.00712412	5.34593e-20	0	2.14049e-18	0.0226962	0.0452932	0.0130892	1.24471e-19	1.73549e-19	8.45065e-20	0.0735443	0	0.00879585	0.016019	7.41134e-20	0.00884218	0.0139088	0.00500853	0.370904	2.63034e-21	1.62359e-18	0	5.60858e-19	0.0361318	0.144566	0.26484	0.00315077	0.00219899	0.00527461	0	4.78205e-05	0	0	0	0.0179746	0.0203253	0.0141207	0	0.259625	0.022625	2.78879e-18	0	0.00113725	0.00275767	3.88089e-18
TCGA.C5.A8XH.01A	0.264923	5.83796e-05	0.00692592	0.0203968	0.0733003	0.00608253	0	0.00888758	0.0252318	0.0490166	0.0161039	0.0113134	0.071133	1.56464e-19	0.0646457	0	0.024187	0.0344559	0	0.0231471	0.00545943	5.54124e-19	0.300175	0	0	0	0	0.0193281	0.160021	0.188922	0	0.0364333	0.0316477	0.017667	0.0168131	0	0.00260948	0	0.0258847	0.00969561	1.37485e-20	0	0.0605752	0.0122169	0	6.67623e-19	0.000519644	0	5.3898e-19
TCGA.JW.A69B.01A	1.45573e-18	0.00289928	0	0.0322725	0	0	0.000473879	0	0	0.037093	0.00663525	1.47602e-20	0.0150464	1.61902e-18	0.0661837	0.00660741	0.027526	0.0106094	0	0.0243522	0.037303	0.00487444	0.21586	0	0.0111459	0.00105663	0.0150243	0.0379575	0.590622	0.0117611	1.8495e-19	0.0730484	0.0462725	0.0859704	0	0	0.00823555	0.0150834	0.0309927	0.013915	0.000564201	0	3.98608e-19	0.0282275	0.00128789	3.67121e-18	0.00076146	0.00158479	0
TCGA.ZX.AA5X.01A	0.379034	0.00384726	0.131301	1.51086e-18	0	1.40473e-19	0.0191542	1.23995e-18	0	0.0482697	9.25783e-05	0.00543518	0.0416524	0.00617987	0.247567	0.106527	0.00588169	0	0.00292902	0.0621074	0.18871	9.43385e-19	0.325427	0	0.164814	0.0537552	5.16215e-19	0.289793	0.429198	0.19964	0.0777712	0.0261083	0.0407562	0.0141811	0.00351057	0.022528	0.00418706	3.90574e-18	0.0322152	0.0190003	0.0428715	4.23607e-19	0.0397658	0.123884	0.00559407	0	0.00143482	0.000829551	2.10668e-18
TCGA.VS.A9V0.01A	0	1.36326e-19	0	0	0.00971812	4.43974e-20	0.00969795	6.55489e-20	4.56071e-19	1.81842e-19	0.00993511	0.00584861	0.00564398	2.37436e-18	0.0447938	0	0.0189846	0.0081168	0	0.000638296	0.0480504	0.000529139	0.204607	0	0	0	0.00694514	0.0386269	0.0044143	0.00930356	0.0109007	8.53064e-05	2.3738e-20	0.013573	1.22535e-19	0.000488412	4.56118e-20	7.86956e-18	0.0264711	0.0418372	0	0	4.82855e-18	0.0257578	0.021324	1.01294e-17	0.0028105	0.00107341	5.98077e-18
TCGA.Q1.A73S.01A	9.70042e-18	2.18479e-19	0	0.00793441	0.0468693	5.02898e-19	0	0	0	0.0518192	0.00966357	0	0	1.7514e-18	0.0652212	2.42076e-18	0.00375166	0.0287737	0	0.03183	0	0.00186519	0.254695	0	0.00101063	4.37746e-18	0	0.00343609	0.405691	0.089967	0	0.0144529	0.0225466	0.0269006	0.00923705	0	0.00234111	0.00375618	0.0717915	0	0	0	0.198814	0.010869	0.00416859	1.41644e-20	0.00576894	1.95645e-20	0
TCGA.ZJ.AAXA.01A	0.0830306	0.0044233	0.0350227	0	0.0296471	6.56083e-20	1.47569e-18	1.35694e-18	0.0364822	0.0403121	0.0192807	1.01165e-19	1.40728e-18	0	0.0410582	0.047596	0.00266292	0.0182757	0	0.00932654	0.0210009	1.12773e-20	0.301433	4.14075e-19	0.0280853	6.95872e-19	0	0.0863403	0.0875999	0.170151	0.00540521	0.0169867	0.00960879	0.0224828	0.0154835	0.00253937	0.0011024	0	0.0540636	0.00585558	1.03392e-18	0	0.0980213	0.0236775	0.00494183	8.35804e-19	0.00234386	2.19445e-20	0
TCGA.DS.A0VL.01A	0.161672	0	0.0082917	0.0182856	0.0616657	0.00404814	2.21158e-19	0	0	0.0300106	0.00536719	0.0406307	0.0881516	0.0123689	0.0703057	1.68807e-20	0.0106086	0.0147324	0	0.0147132	0.00520708	2.66531e-19	0.331932	0	0.0182506	1.71429e-18	0	0.0423392	0.0332713	0.181018	0.000133816	0.00803888	0.0154873	0.00340337	0.00693427	0.00167048	0.00175728	4.96515e-19	0.0264605	0.0268759	0	0	0	0.00456303	0.00458541	0.00424477	0.000701021	2.43165e-21	0.0181023
TCGA.EK.A2IR.01A	0	0.00133925	0	0	0.03117	0	1.61395e-18	0	1.1077e-17	5.2862e-18	0	2.10493e-17	0	1.30603e-17	0.0148941	3.18975e-18	6.32461e-19	0.0203794	0	0	0.00297657	2.76959e-18	0.135932	9.13454e-19	0	4.50757e-18	0.000321995	0.104954	0.0165514	0.112354	0	0.00585574	0.00707518	0.00347256	0.00496591	0	0.00485687	5.18739e-20	0.0597713	0	0	1.40707e-17	0.0350404	0.0050618	0.00850403	2.37479e-20	0.00617325	6.10064e-20	2.06176e-17
TCGA.C5.A2M1.01A	0.222883	0	7.75467e-18	0.0537274	0.198802	0.00188553	0	5.6195e-19	5.76076e-20	0.0122768	0.0222402	0.089668	0.157536	7.26867e-20	0.0859276	0	0.00166015	0.00110688	0	0.0363658	0.00478872	6.50062e-18	0.219355	4.46819e-19	2.08471e-19	1.18263e-17	0.00262827	0.00755292	0.228778	0.0176318	0	0.0351699	0.0391117	0.0205373	0.00347286	0	0.00321345	0.00496937	0.0438479	0.0179979	1.14249e-17	7.04355e-19	1.44119e-17	0.00281504	0.00325152	0.00459846	0.000308069	1.89669e-18	0
TCGA.C5.A7CJ.01A	0.314072	0.00255928	0.0940248	0.042683	0.0896088	0.0202573	0.012646	0.00586851	0.0174247	0.0425403	0.0159516	0.0437983	0.0798959	0	0.286198	0.0357162	0.0329222	0.0151826	9.58596e-21	0.0483098	0.0417572	8.18506e-19	0.292497	8.01107e-22	0.0765191	0.0321503	0	0.11146	0.16633	0.183535	0.00943996	0.0324753	0.042901	0.00309948	0.0206174	0.00484907	0.00973064	5.06128e-20	0.0075467	0.0389187	0.0289018	1.83707e-19	0.0319159	0.0292613	0.0101983	0	0.0009253	0.00239447	0
TCGA.EA.A1QT.01A	0.146235	0.0013904	0	0.0212036	0.064445	9.85225e-22	2.31041e-19	0	0.000162033	0.034682	0.0198736	0.010704	0.024196	0.00661164	0.113807	0	0.00888838	0.0240312	0	0.00834307	0.00576663	0	0.264792	0	4.79437e-19	0	1.20612e-19	0.0544026	0.0367926	0.167009	0	0.0171334	0.0221637	0.0108765	0.000792455	0	0.00533072	7.35902e-19	0.0990765	8.50826e-19	0.00608586	1.03019e-17	0.117606	0.0167607	0.00166701	0.00315646	0.00163185	6.65374e-19	5.50325e-18
TCGA.VS.A957.01A	0.0585073	1.20299e-18	5.20892e-18	0.00249393	0.0439394	1.17275e-20	7.53743e-19	0	0.0235064	0.0235771	0.00477852	0.00882475	0.0151326	1.87776e-19	0.0516431	4.60759e-18	0.0186193	0.0230041	0	0.00564586	0	1.26434e-19	0.254512	0	0	0	0	0.0887095	0.0215027	0.126312	2.67061e-19	0.0109404	0.0085721	0.00776012	0.0114887	0.000277694	6.25401e-19	0	0.0279819	0.01885	1.86135e-18	8.4325e-19	4.42445e-18	0	0.00907065	9.45786e-19	0.002114	0.000491943	0
TCGA.JW.A5VK.01A	0.063309	0	9.46306e-19	2.38545e-18	0.0812499	0	4.54518e-18	2.86386e-18	1.62478e-18	3.88986e-19	0.000700778	0	4.70812e-18	0	0.0707713	0	0.00319308	0.00784035	7.10295e-18	0.00752614	0.0195308	3.73694e-18	0.235962	7.12022e-19	0	0	1.50042e-20	0.218106	0.140449	0.190282	0	0.00298846	0.000555363	0.0130141	2.6203e-19	0	0.00686316	3.41449e-18	0.106238	0.0173206	0	0	0.145574	0.0236777	0.00165164	0	0.00377429	2.849e-06	5.67837e-18
TCGA.EA.A4BA.01A	1.06617e-17	0.000908508	0.245756	0	0.0219046	0	1.68013e-18	0	9.67866e-18	0	0.00880892	0	1.10632e-18	0	0.00842309	0.03932	0	0.00425451	1.27277e-18	0	0.0428137	0	0.191317	6.36687e-19	0.114243	1.49227e-18	0.00165035	0.072975	0.0503829	0.0187173	0.0163444	1.19826e-19	0	0.0182955	0.00107365	0.00264368	0.00340091	0	0.0551635	0.111681	2.10278e-17	0	0.00567622	0.04089	0.0262875	9.92885e-19	0.0184648	0	0
TCGA.EA.A411.01A	0.362938	0.00258808	0.215969	0.0209933	2.98958e-19	0	0	0	1.12824e-19	0.0284611	0.0040974	0.00149091	0.00953787	6.32639e-19	0.209513	0.0836748	0.00371745	0.014528	3.64708e-19	0.045715	0.0349639	0	0.291922	0	0.123506	0.0193633	0	0.158597	0.0865563	0.137317	0.0122138	0.0193866	0.030354	0.00388647	0.00413907	0.00246849	0.00121722	1.46534e-18	0.0093573	0.0342186	0	0	0.130025	0.0236927	0.00979525	0	0.00132394	1.16691e-20	0
TCGA.C5.A7UE.01A	0.16708	0	2.52757e-18	0.0540083	0.139285	0	0	0	0.0220079	0.0150847	0.0124471	0	0.000584568	0	0.0826927	0	0.0168136	0.00497942	0	0.00754147	5.92671e-05	3.05921e-19	0.263273	0	8.12034e-19	0	3.44843e-20	0.0376549	0	0.206679	2.12509e-19	0.000773495	0.0110466	0.00829812	0.00256751	1.26171e-19	0.00582774	0.0164086	0.0630345	0.0262605	0.00139873	5.22834e-18	0.118881	0.0122701	0.00234611	0.00584026	0.00321203	0	0
TCGA.JW.A5VI.01A	0.222166	0.00224224	1.02657e-18	0.0305576	0	3.58148e-21	0.00891107	0.0056974	8.98017e-21	0.0700443	0.00683113	0.0602898	0.0861576	0.0263749	0.0833644	0.0410529	0.0309746	0.00293136	8.97824e-20	0.023446	0.00653886	0	0.333034	0	0.09015	0.00995972	6.4465e-20	0.0984434	0.12117	0.187246	1.65431e-19	0.0203466	0.0277928	0.0108213	0.00259036	0.0016773	0.000235682	2.02336e-20	0.039326	0.0159795	0.00460986	2.04075e-19	0.174032	0.0174095	2.36627e-20	0	0.000399479	0.000251556	0.00561087
TCGA.VS.A9UD.01A	0.518629	6.51622e-21	0.00126682	0.142052	0.177186	0.00525234	0.0373964	0.00709707	0	0.0915474	0.0225643	0.127876	0.190735	0.13057	0.172514	0	0.0510437	0.0225112	2.87e-19	0.089456	0.0165365	1.40321e-19	0.178849	0	0	7.40724e-20	0	0.0118065	0.623812	0.0725034	0.00270082	0.148755	0.135587	0.036938	0.000841549	1.09504e-19	0.00593804	0.0276835	0.0709984	0.0220163	0.0118451	0	0.0355553	0.0228942	0.000340463	0	0.000799436	1.65388e-18	0.0100089
TCGA.DS.A0VN.01A	0.291953	6.6707e-20	0.05934	0.0438428	0.00971715	0.00750508	0.000191929	0.0027512	0	0.0748319	0.0220039	0.169202	0.257819	0.110722	0.197799	1.32294e-18	0.0460307	0.0260646	0	0.0561502	0.0516088	0	0.283844	0	6.40164e-18	1.20181e-19	0	0.0202738	0.476028	0.236214	0.0101791	0.0518496	0.0645739	0.0150283	0.00867787	4.37009e-05	0.0038121	0	0.0449156	0.0128333	0.0679675	7.14862e-20	0.163705	0.0385467	2.20639e-18	0	0.000901865	0.00221222	0.0287929
TCGA.HM.A3JK.01A	0.245111	0.0121947	0.275348	0.00833009	0.0117979	3.6425e-20	0.00059784	0	0.00451045	0.0589701	0.00767296	0.0218944	0.0335084	0	0.327113	0.144585	0.0118847	0.00318826	0.00262579	0.0472368	0.042673	2.37952e-19	0.290779	0	0.171291	0.00446254	2.58492e-19	0.213193	0.170958	0.178017	0.0197364	0.0168825	0.02464	0.0122643	2.92818e-20	0.000392102	0.000284814	3.50477e-18	0.0430146	0.0595993	0.00826732	0	0.220113	0.0352307	0.00480797	8.93364e-18	0.00315216	0	4.10314e-19
TCGA.C5.A2LS.01A	0	1.74765e-19	5.67817e-18	0.0180182	0.257172	4.29694e-18	0	2.71217e-18	6.79877e-18	3.491e-17	4.43951e-19	1.51143e-17	1.05152e-19	0	0.0762272	6.62797e-18	0.0391886	0	4.0515e-18	0.0155629	8.02396e-19	0	0.260875	0	0	1.10973e-17	0.00390431	0.00728915	0.33302	0.0233747	1.69556e-20	0	0	0.00272394	0.00323978	0.00504065	0	0	0.000231006	0.0373294	0	1.51166e-17	0	8.53142e-19	0.00725257	0	0.00172305	0	0
TCGA.IR.A3LH.01A	0.310918	0.000928024	0.17724	0.168729	0.0144282	0.0218888	0.0105293	0.00278477	0	0.0766946	0	0.154175	0.274361	0.0967056	0.137235	0.0321182	0.0451162	0.00170274	6.32812e-19	0.0397596	0.0162039	1.82848e-18	0.219272	0	0.0891521	0.0290257	0	0.0353187	0.351054	0.095156	0.00101412	0.162072	0.13839	0.0210211	0.00195635	0.00075506	0.00455754	0.0465799	0.00630456	0.0651547	0.0590297	0	0.0625835	0.00929541	0	0.00606415	0.00140532	2.06103e-19	0.00780757
TCGA.Q1.A5R3.01A	0.247002	1.25659e-18	1.98469e-19	0.0466561	0.130397	0	0.0220912	0	0.00434961	0.058199	0.00398328	0.0117472	0.024969	0.0305106	0.0757211	2.58632e-18	0.000875056	0	0	0.0475526	4.66694e-19	0	0.35002	0	0	4.95799e-19	9.12675e-20	0.00245254	0.362019	0.193096	0.00569851	0.00885162	0.0257345	0.0101405	1.69714e-20	0	0.00518419	0.0232705	0.0404365	0.0456512	0	1.84757e-18	0.282782	0.023938	0.0051372	0.00275492	0.00276492	1.44308e-18	0
TCGA.MA.AA3X.01A	0.204111	0.00128802	0	0.0443808	0.0619784	1.81589e-20	0	0	0.0150016	0.0688968	0.016292	0.000238782	0.0122792	4.38146e-19	0.14356	0.0106995	0.016491	0.0112139	0	0.0173971	0.0463825	0	0.294816	0	0.000283047	0	0.000221552	0.0357372	0.183412	0.171077	0.0136451	0.18185	0.147704	0.0555863	0.0140564	0.0101635	0.0011365	5.9708e-18	0	0	0.0507059	0	0.0746704	0.0334285	0.00283738	0.000903773	0.00172293	0.00455787	0
TCGA.VS.A954.01A	0.128807	0.00450231	0.0156792	0.0370257	0.0505429	0.00157563	0	0.00721881	0.0287092	0.0554102	0.0310725	0.0235815	0.0301225	0.0131323	0.0306542	0.0299256	0.0182069	0.0201122	0	0.00322839	2.13146e-20	0	0.211757	0	0.0159854	0	0	0.0345839	0.0401272	0.154981	9.0831e-06	0.0178965	0.00970209	0.0213953	0.00845861	2.83253e-19	0.00551592	0.00637605	0.0487642	0	1.52331e-18	0	0.30583	0.00469371	0.0180416	0	0.00473131	0	0
TCGA.EA.A3HS.01A	0.178441	0	0	0.0318559	0.111179	0.00393201	1.96933e-20	5.92595e-19	0.0398706	0.0368226	0.00279908	0.0207701	0.057263	0	0.0223081	0.0244782	0.0205871	0.00478363	0	0.00579289	0	3.78945e-19	0.24145	0	0.0195476	0	0	0.0390014	0	0.159312	4.023e-19	0.0176042	0.019505	0.0174135	0.018572	0	0.00602237	9.08972e-19	0.021247	0.0111548	4.2416e-18	1.38125e-17	0.0501243	8.21494e-21	0.00990107	0.00439665	0.000934605	2.35403e-18	0.0101131
TCGA.EA.A3HR.01A	0.139819	0	0	0.00316206	0.152005	6.54331e-20	2.52255e-19	3.21543e-19	0.0114473	0.00316928	0.00119972	0	0.00227698	0	0.207467	0.0116084	0.0132211	0.0101522	0	0.0175709	0.00552405	9.97918e-19	0.28963	0	2.24621e-18	0	0.000580944	0.0662857	0.0418812	0.20171	0.000238715	0	0	0.00553376	0.0073937	0	5.2911e-19	7.40913e-18	0.018381	8.4201e-20	0	0	0	0.00486777	0.0108613	1.49876e-18	0.00180063	3.51102e-21	2.20341e-18
TCGA.JX.A3Q0.01A	0.252029	8.31279e-20	0	0.0815293	0.0549073	0.00609327	9.03383e-19	0.00324481	0	0.078691	0.00610607	0.0569822	0.0957732	0.0334823	0.0432349	0	0.0629247	0.00455151	0	0.0141715	0.00767747	7.19564e-20	0.32532	0	0	5.16027e-19	0	0.0369493	0.0176811	0.20464	0	0.0634741	0.0651184	0.0227841	0.00451722	0	1.76019e-20	0	0.02403	0.0232673	0.010171	6.34675e-18	3.59663e-18	0.0125569	0.00133438	2.46848e-18	0.00141017	0.00155453	9.19218e-18
TCGA.DS.A3LQ.01A	0.11411	0.00553971	0.0842167	0.011653	0.0565494	2.26606e-21	0	0	5.33746e-20	0.0146874	0.00193719	3.60621e-19	0.00932776	1.20158e-18	0.052962	0	0.00697493	0.0111467	0	0.0136894	0.0529076	0.000961312	0.190117	0	4.97964e-20	0	7.74949e-20	0.104128	0.165201	0.140811	0.0136482	0.0722308	0.0836416	0.0235748	0	0.00193204	0.00641008	9.37446e-19	0.0677681	0	0	0	0.0991197	0.034607	0.0044583	0	0.010571	0.000479425	0
TCGA.EK.A2R8.01A	0.0117619	0	0.0237199	0.0028526	0.0951335	0	1.04585e-18	1.61407e-18	3.56867e-19	0.00791657	0.00143159	3.4463e-19	0.0330111	8.58738e-19	0.00123203	2.45731e-18	0.00104639	0.0160241	9.4907e-19	0	0.0193749	6.53523e-19	0.288798	8.7172e-20	0	9.44739e-21	0	0.0119291	1.26645e-18	0.095893	0.0057058	0.00265692	0.00330968	0.00386887	0.00317808	0.00745134	3.41039e-05	1.45478e-18	0.041789	0.0287291	0	2.12132e-18	0.191787	0.00702774	0.000258738	0	0	0.00531382	4.61212e-18
TCGA.FU.A3TX.01A	0.240583	0	0.0194135	0.0695029	0.0880076	1.13113e-19	0.0265558	0.00994337	0.000381783	7.21828e-19	0.0291696	0.0476969	0.0465543	0.0106066	0.117796	0	0.0811065	0.00790909	0	0.0219997	0.0320655	2.59074e-19	0.192275	0	0.0196943	0	0.00128455	0	0.0585993	0.0992543	0.0145333	0.0183342	0.0100891	0.0148815	0.00322911	0	0.00551052	0.00338139	0.0509551	0.0131753	0	5.53128e-18	0.0221903	0.0257694	0.00135327	0.00412013	0.00436885	1.27596e-18	4.44031e-21
TCGA.EA.A556.01A	0.0115259	0.0061328	0.187566	0	0.0323366	0	2.148e-18	2.75293e-18	4.92661e-18	0	0.0316052	0	2.81121e-19	0	0.00102605	0.067472	0	0.0126345	0	0	0.0235647	2.98937e-20	0.119876	2.9411e-19	0.121808	1.83839e-18	0.000184265	0.109492	0.0776712	0.00223041	0.00243283	0.0141612	0.0198465	0.0118114	0	0	0.0040296	0	0.0357508	0.0909015	2.72608e-18	0	0.0192178	0.0162408	0.0219213	0	0.0146672	0	8.3236e-19
TCGA.VS.A9UO.01A	1.52981e-18	0.00543542	3.61672e-18	0.0252974	0.0225617	0	4.7512e-20	0	0.0035386	0.0274369	0.00307837	0.0286678	0.0362548	0.00659145	0	0.00128094	0.0282588	0	0	7.8456e-21	1.72201e-18	0.000424533	0.260277	2.83059e-19	0	1.84385e-18	0.00368595	0.00116156	4.19175e-20	0.0290076	3.86934e-19	0	9.58988e-19	0.00952806	0.00420339	0	6.60414e-19	2.98339e-18	0.0172757	0.0434726	1.17643e-18	0	5.65414e-18	0	0.000421537	1.52384e-18	0.00247984	4.35186e-19	0.00164095
TCGA.EX.A3L1.01A	0.0696026	0.00588805	0.0294498	0.0123058	0.0106246	0	2.70478e-19	0	1.9042e-18	0.0896138	2.79453e-19	0	0.0105892	0	0.111895	1.11413e-18	0.0127244	0.000648582	5.00517e-19	0.00788713	0.0378361	3.12895e-19	0.356341	0	1.86268e-17	0	0	0.00545565	0.0818897	0.199623	0.00794912	0.00570651	0.00780259	0.00721067	0.00174194	0.00259995	3.7469e-05	0	0.0221725	0.0738166	0.0665557	8.02787e-20	0.176643	0.0237632	0	0.000501872	6.08916e-05	0.0430264	2.12301e-18
TCGA.C5.A7CM.01A	0	0.0115188	0.0370456	0.023985	0.0486994	0	9.48543e-19	0	0	0.0892821	8.33568e-19	0	2.07465e-18	0	0.00462883	0.0888017	0.00210566	0.00335559	0	0	0.0474788	0.00579045	0.24698	0	5.67583e-18	1.8682e-18	0.00130602	3.94323e-19	0.0216056	0.0280987	0.0137837	0	2.8676e-19	0.0148798	0.000483171	0.00815006	0.00164556	0.000240361	0.0313218	0	0	0	0.0280749	0.0255298	0.0041657	0	0.00190817	8.72157e-20	3.28929e-18
TCGA.2W.A8YY.01A	0.193878	0.00054051	0	0.0324991	0.0667247	3.58154e-19	0.00653599	1.98541e-18	5.64761e-18	0.0859672	0.0162827	2.1684e-19	5.81945e-19	0	0.0453266	0.0407712	0.0295278	0.00282076	0	0.0104467	0.0190982	1.01889e-18	0.208683	4.37941e-19	0.03321	0	0.000704584	0.124619	0.0789061	0.0153053	0.00102502	0.0544183	0.0549782	0.0121383	0.00048335	0.000714324	0.00143022	1.45236e-19	0.050492	0	4.01639e-19	8.54415e-19	0.13761	0.0174982	0.0233034	0.00153633	0.00567147	8.60555e-19	0
TCGA.VS.A9UR.01A	4.86485e-19	7.66021e-19	0.0317094	0.00809829	0	0	5.92958e-19	0	0.00704195	0.020434	0.0013176	0	0.0231222	0	0.043184	0.018295	0.0303339	0	0.00534259	0.00147484	0.00307765	0.0058253	0.29205	0	0.112401	1.3501e-19	0	0.171308	0.0518522	0.0719674	0	0	0	0.00672296	2.32136e-19	0.0010129	4.07291e-18	1.04328e-18	0.0150738	0.0567895	0	3.65665e-20	0	0.000204225	0.0096032	3.87877e-19	0.00142879	0	0
TCGA.C5.A7X3.01A	0.153662	1.01037e-18	0.00650916	0.116657	0.026104	6.41296e-20	0.0208557	3.23479e-21	1.99656e-18	0.0866453	0.00429296	0.0377277	0.0891048	0.0215246	0.0621013	0.0158077	0.0390621	0.00987195	5.84327e-19	0.022663	0.0224616	0	0.282274	0	0.0810913	0.0267536	0	0.0413557	0.234099	0.12448	0.00042111	0.0522064	0.0619684	0.022206	0.00517696	0.000206798	0.000174416	0.0391045	0.0545402	0.00294202	0.0115331	0.000870182	0.211233	0.0210497	0	1.58458e-18	0.00056937	0	0.00205385
TCGA.HM.A4S6.01A	0.208505	2.19999e-05	1.08877e-18	0.0347358	0.0911459	1.31274e-19	0.0162309	1.20912e-19	6.46586e-18	0.0537963	0.00281043	0.0739729	0.116156	0.0270738	0.23954	0.0152696	0.0455353	0.000818105	1.43076e-18	0.0171044	0.00492405	7.88815e-19	0.258836	0	0	1.32846e-18	0	0.0583271	0	0.181474	0	0.0650194	0.0572638	0.0419001	0.00610957	0	0	0	0.014039	0	0.00738793	4.81956e-18	0.296109	0.00791432	0.00282658	0	0.00239708	0	0
TCGA.VS.A9UC.01A	0.20379	0	0.00937118	0.0337499	0.113301	4.18906e-20	0.0462129	1.41867e-18	0	0.0202615	0	0.046027	0.0446859	0.0228991	0.0183452	0.0109101	0.0052681	1.45392e-19	1.15296e-18	0.0189586	0.0174166	0.000107027	0.290462	4.9937e-19	0.127084	0	0.00137438	0.0239922	0.114773	0.143731	0.00565432	0.0375744	0.0564735	0.0176051	0.00117068	0.00552388	0.000157439	0	0	0.00548924	0	0	0.0260158	0.0212816	6.35655e-05	0.000159397	0.00141512	0.00847473	0
TCGA.DS.A1OC.01A	0.229217	0	0	0.0652275	0.0658937	0.0119992	1.77279e-18	0	5.36796e-18	0.0146916	0.0146065	0.0566626	0.0811988	0.0148571	0.0583566	5.4401e-19	0.0308568	0.0369638	0	0.0226273	0	0	0.330442	0	6.46453e-18	0.0130225	2.7076e-20	0.0281588	0.178127	0.168774	0	0.0840346	0.0720525	0.0239858	0.0107031	0	0	0	0.0507014	0.0116922	0.00366015	1.45458e-18	5.69879e-18	9.43141e-22	0.00623077	0.00503871	0.000996332	0.000151816	0.0275926
TCGA.EX.A69M.01A	0.273103	0	0	0.039811	0.0249039	0.000975783	0.00199429	7.03667e-19	0	0.0402214	0.010048	0.112274	0.141665	0.0586942	0.133597	0	0.0302675	0.017188	0	0.0268443	0.0186268	0	0.256047	0	5.57035e-18	0.0213925	0.000395776	0.156869	0.0789112	0.0857854	0.00251038	0.0525788	0.0439053	0.0254581	0.00787629	3.94661e-20	0.00623398	7.46669e-19	0.0248438	2.70195e-18	0.020674	6.67302e-18	1.30825e-19	0.0157435	2.5836e-19	6.78386e-19	0.000856699	0.00219173	0.00213642
TCGA.C5.A1MK.01A	0.149611	0.00520357	0.103903	0.0075999	0.0235211	0.00128262	0	0	6.66117e-20	0.0387236	0.010376	0.00593878	0.0144304	6.63553e-19	0.0256258	0.0596874	0.0139747	0.0119116	0	0.00799713	0.0114263	2.7298e-20	0.312913	0	0.0307096	1.60749e-19	4.93191e-20	0.0828239	0.0728246	0.192673	0	0.0173769	0.0187014	0.00457835	0.00101343	0.00115271	0.00312427	3.55233e-18	0.0143508	4.27724e-20	0.0212716	0	0.241875	0.00589808	4.43886e-20	0	0.00505414	0.00241451	4.72984e-21
TCGA.JW.A5VJ.01A	0.220504	0	1.45628e-18	0.0422089	0.0354181	1.2168e-20	0	4.31256e-21	0.0452586	0.0521696	0.0149336	0.0115026	0.0135583	3.86407e-19	0.0375885	2.98316e-19	0.052457	0.0137519	1.76323e-19	0.0217246	0	0.00346069	0.300685	1.3156e-20	1.59467e-18	0	0	0.00487546	0.174234	0.214641	0	0.0263281	0.0266077	0.0089086	0.010326	0.0011963	0.00499429	0	0.027471	0.00671501	0.00592679	1.06756e-18	0.151421	0.00901302	0.0249584	1.20692e-18	0.00364991	1.02221e-19	1.94752e-18
TCGA.EA.A3Y4.01A	0.208575	0	0.0164002	0.0454523	0.142807	0	0.053684	0.00404975	0	0.108625	0.0148647	0.194902	0.28504	0.136444	0.023741	0	0.0287379	0.000122269	0	0.0172907	0.00759102	5.13063e-19	0.317001	0	0.0495775	0	2.77578e-18	0.00306077	0.121431	0.138823	0.00223932	0.0431674	0.0438121	0.015745	0.00277193	0	0.000364023	0.00576724	0.0176566	0.0466108	0	1.4067e-18	0.181135	0.0103733	0.0148687	0.00169976	0.000465978	1.65772e-18	0.0244344
TCGA.JW.A5VL.01A	0.208198	9.56609e-20	0	0.0446098	0.115937	0.00133089	0.00439695	4.34689e-19	0	0.0504748	0.00627832	0.0555133	0.111234	0.0318238	0.0611608	0.00072641	0.0414074	0.00984322	0	0.0170591	0.01954	8.47667e-20	0.29472	3.51268e-19	0.00472897	0	0.000250639	0.00672706	0.0351885	0.196388	0.00193375	0.0477219	0.043722	0.0226536	0.00879474	0	0.00311954	0	0.0173541	0.0111422	0.0224278	9.73057e-19	0.0750969	0.0261992	0.00161898	3.71404e-19	0.000891365	0	0.0117259
TCGA.EA.A1QS.01A	0.0944598	0.00830691	0.302817	0	1.51129e-17	1.99345e-18	1.02848e-19	1.47005e-18	6.87919e-19	9.6051e-21	0.00371091	0	0.0157629	6.40836e-18	0.143169	0.175786	0.00224598	7.5243e-19	0.00691514	0.0164264	0.0372683	3.55723e-18	0.230152	0	0.198127	0.0297368	9.58233e-19	0.247086	0.178133	0.162864	0.00738088	0.0147145	0.0194605	0.0106536	0.00493187	0.00618659	0.00077393	0	0.00798484	0.0137985	2.02646e-18	0	0.103319	0.0169394	0.0113334	0	0.0070833	0	0
TCGA.JX.A3PZ.01A	0.164981	0.00341268	0.02795	0.01574	0.0690649	3.12314e-19	0	0	4.26456e-18	0.0703144	0.0114208	0.0220219	0.0497254	6.83766e-19	0.19027	0.000971789	0.0193023	0.0141737	0	0.0352283	0.0145025	1.47132e-18	0.301229	7.39854e-20	0.0597821	5.82454e-19	2.01284e-18	0.0057893	0.11741	0.158055	0.000450248	0.0468076	0.0449078	0.0087034	0	1.75863e-19	1.6636e-19	4.61334e-18	0.0484863	0.0295984	0.0288116	0.000296703	0.187648	0.0135566	0.00131831	2.55625e-19	0.000338043	0	6.8324e-19
TCGA.DG.A2KK.01A	0.108666	0.00445682	0.0403534	0.0249408	0.0467451	0	0	0	2.36012e-18	0.0286121	0.0185817	0.0579086	0.0915998	0	0.0634954	0.031484	0.0404513	0.0117466	1.45639e-18	0.0280788	0.00124644	0.00138002	0.300773	0	0.0482245	0	3.25408e-20	0.0105501	0.297984	0.101817	0	0.0122221	0.0108743	0.00917828	0.00235331	0	0	2.80856e-18	0.0392761	0.0856264	0.00526788	0	1.50104e-20	0.00373002	0.00174713	1.8645e-18	0.00094151	0.00013893	0
TCGA.VS.A8QM.01A	0.355333	0.0028393	0.0869025	0.133519	8.55066e-19	0.0592653	0.0979977	0.0502729	0.0438322	0.164736	0.022807	0.201522	0.309895	0.0592978	0.300585	0.0943744	0.0531271	0.000555465	0	0.0688742	0.0931995	0	0.300361	0	0.102018	0.0221314	0	0.275117	0.439048	0.202773	0.0235732	0.00848254	0.0160729	6.70876e-05	0.00721391	0.00481539	0.00169797	0.0321568	0.02447	0.0368716	0.00146897	3.84326e-19	0	0.0569422	4.94206e-19	0.00251629	0.00219459	0	0
TCGA.C5.A7CO.01A	0.185724	0.00160014	0.00454769	0.0429087	0.0517865	0	0.0043497	0	0	0.00737186	0.00747032	0.0163335	0.0404064	0.00231306	0.101375	0	0.0363954	0.0356975	4.05882e-19	0.0130374	0	0	0.297915	0	2.95771e-18	2.4072e-20	0	0.0425877	0.0311437	0.176931	9.61995e-19	0.00760428	0.0116773	0.0152616	0	1.74715e-21	0.00733521	0.00302674	0.0465025	0.0248671	0	2.6412e-19	0.0300871	0.00524286	0.00385247	0.000264117	0.00243009	0	0
TCGA.VS.A9UH.01A	0.330899	0.000721967	0.0511273	0.126064	0.049817	1.90007e-21	0.0324151	0.00825765	3.32761e-19	0.0896499	0.00918565	0.125217	0.194623	0.113964	0.0764388	0.0139598	0.0559671	0.0091619	1.27497e-19	0.0369194	0.0593363	2.98121e-19	0.232843	4.77409e-24	0.0147005	1.4563e-19	0	0.0345639	0.297134	0.206274	0.00767095	0.172896	0.141339	0.0497209	0.0115249	0.000675707	0.00134117	0.0246835	0.0418584	0.0305874	0.0821632	8.69509e-19	0.158697	0.0486281	0	0	0	0	0.00728735
TCGA.EA.A439.01A	0.046086	0.00400964	0.313445	0.0129021	0.0322461	0.000216996	1.8473e-18	9.38906e-19	0	2.95211e-19	0.00741417	0.0310022	0.0424549	0.00477225	0.0308004	0.0818139	0	0.0101542	0	0.0153681	0.000620176	0	0.17415	3.53478e-20	0.00612358	7.04094e-19	0	0.0309659	0.216477	0.0194111	0	0.00697539	0.00954892	0.00203812	0.00719149	7.84556e-20	0.00580866	2.42465e-19	0.017987	0.0768826	0	0	0.0117363	8.70602e-19	0.00344717	0.00067182	0.00662208	1.88141e-19	3.63373e-18
TCGA.EA.A3HQ.01A	0.267545	0.00102942	2.1952e-18	0.0331209	0.0797208	0.00813687	0.00668913	0.00876017	6.42138e-18	0.0294791	0.00299502	0.0260389	0.0562852	0	0.323072	0.0137403	0.0252873	0.0165238	0	0.068875	0.0106313	0	0.255043	0	0.0141365	0.00811331	9.81936e-20	0.0610201	0.366214	0.143423	2.63015e-21	0.0682224	0.0565439	0.0304519	0.0126309	0.000268319	0.00119189	2.77324e-18	0.0324958	0.0115386	0.0283227	3.02752e-19	0.114794	0.00864485	0.00454907	1.26598e-19	0.00203424	1.26114e-19	7.06281e-18
TCGA.EA.A6QX.01A	0.160493	0.00410356	0	0.0847863	0.0570276	0	0.00580991	8.0542e-20	0.00661157	0.0531106	0.00487839	0.0262462	0.0839168	0.0141793	0.00490869	0.0272839	0.0258882	0.024069	0	0.00612565	0	0	0.308273	0	0.041496	0	0	0.0988332	0.0502696	0.159723	0	0.0343467	0.0486469	0.0199486	0.00538508	0	0.00440495	0.00563081	0.0331504	0.0446367	0	0	0.0214377	0.00544404	0.005659	0.00165736	0.00140661	0	3.37318e-18
TCGA.C5.A7UI.01A	0.364247	0.00421402	0	0.107352	0.30337	0	0.0314173	0	0.0230999	0.0280394	0.00998053	0.0430097	0.10467	0.0303452	0.0881508	5.18484e-18	0.0667851	0.00573343	0	0.0379675	0.0445513	0	0.229463	0	0.0218648	0	0.00209049	0.0140922	0.296973	0.141053	0.00828571	0.0346681	0.0405252	0.0237379	0.00192835	0	0.00566382	0.0154184	0.0648482	0.0101711	3.64813e-18	0	0.189722	0.0521904	0.0017016	1.06512e-17	0.000125767	0	1.81531e-18
TCGA.VS.A950.01A	0.0954655	0	0.0132198	0.0499649	0.0342182	0.00028893	0	6.73542e-19	0.00072706	0.0673162	0.000430327	0	0.0117695	0	0.0608365	0.0176255	0.044047	0.00196996	6.42191e-19	0.014539	0.025706	1.52172e-18	0.30678	0	0.0207683	0	0.000612122	0.0297609	0.161537	0.221191	0.00385246	0.00440058	0.00739151	0.00610047	0.00158786	0	0	0.00583401	0.0439403	0.00720376	0.0299869	0	0.0599961	0.0197426	0.00228385	0	0.000828101	0.00505368	0
TCGA.DS.A5RQ.01A	0.167596	0.000918283	0.0347137	0	0.0709021	0	0	0	0	0.051059	0.00281871	1.68837e-21	0.0465004	2.27484e-18	0.182269	0	0.0103347	0.0101983	3.42228e-19	0.020075	0.00020358	5.47598e-19	0.316756	0	0	0	9.23504e-20	0.148262	0.075854	0.225288	0	0.0239083	0.0228658	0.00996846	0	0.000687379	0.0114192	2.95752e-18	0.0116088	0.0589636	0.0102313	0	0.131451	0.00228156	0	0	0.00129189	0.00281875	2.99435e-18
TCGA.VS.A9UP.01A	1.49581e-17	0	0.113254	0.0325192	0.0266384	0	0	1.06499e-18	0.0112686	0	0.00125959	8.2969e-05	0.00157189	3.25695e-18	0.00968503	0.0440221	0.00291054	0.0256548	5.26251e-19	0.00248643	1.27269e-22	0.0154421	0.167297	9.05311e-19	0.080038	0	0	0.0287753	0.169401	0.00890674	0	0	4.30419e-21	0.00878688	0.0102608	7.39988e-21	0.00114962	0	0.0269584	0.018227	0	1.63075e-19	0.0177926	0	0.00983936	0.00307134	0.0121158	6.45082e-18	2.15522e-18
TCGA.C5.A7CG.01A	0.412763	0	0	0.236584	0.112771	0.0280663	0.0976983	0.0343493	0	0.0480535	0.0253667	0.311921	0.412058	0.137446	0.136987	0.00225575	0.0915797	0.0268903	1.13468e-18	0.0328764	0.00659871	0	0.20021	0	0.0283663	0.00572585	0	0.108315	0.0684378	0.132843	0	0.0549046	0.0486336	0.0266429	0.00816237	4.74982e-20	0.00028147	0.0526559	0.046605	0.0333927	0.00138478	4.10525e-18	0	0.0101231	0.00380782	0.0158661	0.00192537	7.51392e-20	0.00460895
TCGA.MY.A5BD.01A	0.000210206	0	0.0127106	0.00100756	0.0706626	2.10007e-20	1.18076e-18	5.96308e-18	2.3353e-18	0	0.00852089	0.0191916	0.0420128	8.30459e-18	0.046214	0.00401035	0.00649024	0.021021	6.59323e-19	0.00474316	0	0.00256106	0.254958	4.89896e-19	0.0393067	3.63354e-19	0.00115543	0.0960372	0.0854417	0.0761608	0	0	6.37098e-20	0.00285967	0.00595157	0.00385097	4.61989e-19	0	0.0585375	0.0989491	0	1.963e-17	0	0	0.00254162	8.78327e-21	0.00867872	1.28906e-19	0
TCGA.C5.A1M6.01A	0	0	0.127823	0.010107	6.6265e-18	0	0	0	0	0.00354731	0.0146726	0.0203469	0.0209558	8.33541e-18	0.0111004	0.0481227	0.00434931	0.00574131	6.24936e-19	0.000746644	0.000855597	0.00549716	0.218128	5.18694e-19	0	6.68188e-18	1.71988e-19	0.0263456	0.122174	0.0255682	1.72373e-19	0	5.17383e-19	0.00240899	0.00222792	0	0	1.15533e-18	0.0507181	0.0395638	3.24274e-18	0	0	0.00268842	0.00942238	3.54129e-19	0.00331537	0	0
TCGA.VS.A8QF.01A	0.329452	0	5.20265e-18	0.0979562	0.0338936	6.64161e-20	0	3.11343e-19	0.0315141	0.0606432	0.00764596	0.0334938	0.0561025	3.3331e-19	0.0863117	0.0155382	0.0291828	0.0196222	0	0.0415778	0.010169	0.00233857	0.321089	3.15729e-20	0.019711	0	0	0.065001	0.164469	0.186746	0.00069507	0.0659573	0.0619276	0.0188877	0.0126858	0.00217254	0.00406302	0.0197708	0.0492888	2.73756e-19	0.0280396	3.0463e-19	0.0543069	0.0127005	0.00258185	7.32403e-19	0.00109992	0.000651493	0
TCGA.EK.A2RE.01A	0	4.79731e-19	7.10106e-19	0	0.0132817	1.34796e-20	2.93843e-18	6.63793e-19	0.0076635	0.020087	0.00326005	0	9.77385e-19	0	0.0836826	0	0.0199617	0.0228129	2.24894e-19	0.00388253	0.00665996	0	0.338652	5.26575e-19	0	0	3.39337e-18	0.00623487	0.0655441	0.291549	0.00132787	0.00149521	1.86052e-19	0.0024582	0.00419958	0	0	4.29268e-19	0.0218144	0.0389617	0.00783481	0	0.116965	0.00858085	0.00752142	2.60691e-18	0.00139964	0.00282736	1.57497e-18
TCGA.UC.A7PG.01A	0.091546	0.0049152	0.0230562	0.00432248	0.0350928	2.9075e-20	0	0.00148951	0.0506219	0.0543471	0.0139103	0.0178059	0.00835057	0	0.0682687	0.0278289	0.00901589	0.0228206	2.73031e-20	0.00468962	0.0114833	0.00693134	0.323543	0	0.0216061	0	2.29287e-19	0.0450975	0.058307	0.216856	0.000597752	0.00743981	0.00524387	0.00469647	0.00779937	0	0.00252668	0	0.00914108	0.00374664	0.00947165	5.09398e-19	0.00537224	0.00821128	0.00805655	3.67085e-19	0.00147223	0.00434013	0
TCGA.VS.AA62.01A	0.27416	0	0	0.098002	0.00848407	0.0102637	0.0231491	0.0130839	0	0.087485	0	0.103802	0.173332	0.078625	0.114419	0.00425252	0.0721703	2.89576e-20	0	0.0304297	0.0231381	9.86651e-20	0.323117	0	0.0318247	0.0259646	0.000528193	0.048986	0.178772	0.168704	0.00211115	0.105555	0.0937438	0.018537	0.00940256	0.00217173	0.00147985	0	0.0101422	0.0225523	0.0508365	1.22728e-18	0.0752336	0.0125277	0	6.90339e-21	0	0.000529255	0.0278211
TCGA.C5.A2M2.01A	0	0	2.16362e-17	0.0145712	0.0241099	0.0013901	0	1.74653e-19	0	0.0411463	0.000600505	0.0152414	0.0434623	8.23948e-19	0.0213723	1.11609e-18	0.010269	0.00558765	0	0.00643421	0	0.00721116	0.259956	0	0	0	9.33866e-21	0.0439155	0.207989	0.0235732	2.35127e-19	1.16052e-18	0	0.00635956	0.0101357	0	1.51087e-19	1.68478e-18	0.0274771	0.0199483	0	0	0	0	0.00167651	0.000122466	0.000570149	0.00119698	2.12081e-18
TCGA.MA.AA3Y.01A	0.303631	1.14241e-19	6.67726e-18	0.092734	0.0479299	0.0165765	1.61836e-19	0.00509955	0	0.0331519	0.011133	0.0763112	0.114863	0.0588562	0.185037	0	0.0630716	0.0209076	1.76684e-19	0.0478444	0.0427659	3.02275e-18	0.313556	9.92989e-23	5.01433e-19	0	8.15693e-20	0.0306915	0.369526	0.227588	0.00691375	0.0566346	0.0712674	0.0168943	0.00916325	0.00234131	0.00123401	0.00731002	0.0321389	1.64601e-19	0.0674864	1.13102e-18	0.112445	0.0348633	5.09987e-19	0.00402101	0	0.00339134	0.0144096
TCGA.MY.A913.01A	0.181697	1.46548e-19	0	0.0527495	0.0309569	0.00482517	0	0.00539056	0.00102036	0.0398703	0.00829143	0.0204317	0.0528397	0.0183501	0.0936008	3.08366e-19	0.0219959	0.01536	1.51336e-19	0.035599	0.0228263	1.0595e-19	0.330759	6.16914e-20	6.68808e-18	8.16282e-19	5.26229e-19	0.00244818	0.414201	0.213131	2.06424e-19	0.024745	0.0502289	5.82434e-20	0.00501767	0.000901689	0.000434867	0.00819896	0.0472908	0.00996468	0.0113623	1.88703e-18	0.0905385	0.0180023	0	0.00474519	1.12306e-05	1.21054e-20	0.00354527
TCGA.C5.A7CK.01A	0.0139575	0.00513964	0.14428	0.00920242	1.25502e-19	0	1.2743e-19	0	0.000107366	0	0.00241169	1.85895e-18	0.00231186	1.31991e-18	0.018232	0.0652465	0.00373654	0.0193865	1.11248e-18	2.16199e-19	0.0100698	0	0.252616	0	0.00608597	1.30386e-19	0	0.133687	0.0406573	0.204172	0	0.00013833	0.00354871	0.00480157	0.00421016	0.00171225	0.00473269	8.50483e-19	0.0303544	0.00621945	1.69227e-19	0	0.073574	0.00647612	0.00330452	0.00169277	0.00418169	1.06196e-19	1.68413e-19
TCGA.UC.A7PI.01A	0	1.14881e-18	0	0.00625128	0.0277051	0	2.49857e-18	0	0.000928278	0.0842345	0.00082073	0.000218067	0.0169368	0	0.0231659	0	0.011412	0.00259762	7.66104e-19	0.0192224	1.30939e-18	0.0148386	0.276537	0	2.73546e-18	0	0	0.0156958	0.347842	0.0277489	0	0	0.0091654	0.0110049	0.00182235	9.4491e-24	4.70518e-19	1.57531e-18	0.029528	0.0162227	0	3.21165e-18	6.03737e-18	2.42359e-19	0	0	0.000495048	0	1.9886e-18
TCGA.C5.A7X5.01A	0.0509443	9.33283e-19	0	0.00875689	0.0166141	0	0	7.10214e-19	8.04996e-18	0.0168975	0.00330188	8.0429e-19	5.33763e-19	3.54036e-18	0.0283635	1.50622e-18	0.00369771	0.020037	1.18736e-18	0	0.00115008	5.68242e-19	0.288413	2.25435e-19	5.062e-18	0	0	0.0119528	0.0775367	0.223985	0	0.0114361	0.0136195	0.000908586	0.00623766	1.33254e-19	0.00187135	7.30961e-19	0.0422372	0	0.00171685	0	0.156678	0.00311569	0.00865074	0.00366681	0.00254681	1.43802e-19	5.15169e-19
TCGA.DG.A2KJ.01A	0.320934	0	0	0.231375	0.158415	0	0.0615594	0	0	0.105652	8.80088e-05	0.0463192	0.0816888	0.0600733	0.205884	4.74009e-18	0.0214768	0	0.00433606	0.0918229	0.0332989	0	0.225488	0	0.0490276	0	0.0119706	0.056198	0.735977	0.0340049	0.0222384	0.0310159	0.0409638	0.0499792	4.64763e-20	0.0021649	0.00626533	0.140089	0.066621	0.0833841	0.0132111	1.01838e-17	0.304441	0.0655872	0.00546974	0.00649603	0.00351993	5.55606e-19	6.55839e-19
TCGA.VS.A9V3.01A	0.192267	0.000803106	1.04804e-18	0.0349845	0.0642421	5.16236e-21	0.0280027	0.00836414	0.00509443	0.0472606	3.58513e-23	0.0202448	0.0653247	4.55515e-19	0.0633997	0.00702307	0.0239009	0	5.88686e-21	0.0101966	0.00321809	0.00463985	0.2978	2.50112e-20	0.0310464	0	3.4306e-20	0.129917	0.0265444	0.164799	2.09197e-19	0.0332308	0.0355965	0.0249219	0.00557501	0.00113581	0.000168551	5.02109e-18	0.0112419	0.0277844	2.16702e-18	3.3987e-19	1.00942e-17	0.00536068	6.61198e-20	0	0.00134355	6.75558e-20	4.45282e-18
TCGA.DS.A7WF.01A	0.14555	0.00328769	0.103856	0.00153039	0.0981319	0	0	3.2761e-18	7.78312e-19	0	0	1.01458e-18	0.00626889	1.68273e-18	0.0265924	0.0156571	0.0232119	0	2.8816e-19	0.00438505	0.0150182	5.87338e-19	0.192603	1.41189e-19	0.0997513	4.36096e-18	0.00110201	0.163608	0.00294652	0.0082351	0.00124404	7.12733e-21	0.0100454	0.00177852	0.00257651	0	0.0100611	1.9722e-18	0.0185486	0.062869	0	0	0.120014	0.00844416	0.0117107	0	0.0158176	7.45094e-19	0
TCGA.C5.A8XK.01A	0.0874553	0	0	0.00244449	0.0618829	0	0	2.04483e-19	0	0.0211792	0.00060071	3.14684e-19	0.0057474	0	0.0433058	4.23221e-19	0.0128033	0.00550695	0	0.00131837	0.0325425	0	0.300536	9.21779e-19	0	4.13387e-18	0	0.0306905	0.0235152	0.186895	0.00357354	0.0228279	0.0291334	0.0112167	0	2.97956e-21	0	2.23024e-19	0.0490011	0	0.00532059	4.73046e-20	0.0639507	0.027846	0.0143307	0	0.000556575	0.00157662	0
TCGA.EA.A5FO.01A	9.03078e-18	2.08059e-19	5.37987e-18	3.62036e-19	0.00616272	0	2.98614e-18	4.34862e-18	9.22271e-20	0	0.0108174	0.0211672	0.0314225	1.21232e-17	0.0474839	2.23574e-18	2.31063e-18	0.00793724	3.34333e-20	0.0019015	0	0.00368973	0.260441	0	0	2.57522e-18	4.0202e-19	0.20576	0.0821825	0.130307	2.01541e-19	3.10647e-20	4.87385e-20	0.00345456	0	0.000624471	8.97007e-20	1.462e-17	0.0425428	0.0193934	0	0	8.68347e-18	0	0.0093385	0	0.00208854	0	0
TCGA.VS.A9UZ.01A	0.00854794	0.00132919	2.38179e-18	0.115124	0.0723032	0	0.00441572	0	5.48179e-18	0.0572518	0	0.0026916	0.0336727	5.31144e-19	0.0783697	0	0.0814276	0	1.67486e-18	0.0342015	0.0121456	0.0145397	0.213312	0	0.0413454	0	0.00421987	0.0152602	0.385451	0.00672392	0.00362787	0.0122314	0.00738473	0.0340462	0.00312759	3.27506e-20	0.0113508	0.000718937	0.0211545	0.0407156	0	0	0	0.00901707	0.00316899	0	0.00112115	1.52322e-18	3.82383e-19
TCGA.EK.A2IP.01A	0.0374609	2.48255e-19	1.00278e-18	4.4026e-19	0.0595461	1.03963e-18	1.2808e-18	0	0.00200624	0.038101	0.0114151	0.0167373	0.0375505	0	0.0204929	0	0	0.00253971	0	0	0.00123524	0	0.345124	1.66035e-19	8.45156e-19	2.23289e-18	0	0.0320415	0	0.23468	0	0.00183641	0.00306626	0.00588934	5.12011e-05	0.00347341	5.13411e-20	2.99556e-19	0.0143938	5.00626e-19	8.19542e-18	0	0.159008	0.0073012	0	4.34463e-20	0.00434783	1.62358e-18	0
TCGA.VS.A94W.01A	0.420977	0.000485466	0.0250809	0.0807375	0.0626831	6.46746e-20	0.0260751	0.028324	0.055271	0.0558383	0.0194635	0.116507	0.118869	0.044676	0.356043	0	0.0562451	0.00357399	0.00956406	0.0573917	0.0132066	0	0.239094	9.40426e-20	0.0540057	0	0	0.175436	0	0.156288	0.00447981	0.0322059	0.0491532	0.00873525	0.0129	0	0.012844	0	0.0586324	0.0045149	1.25054e-18	9.58411e-19	0.0207337	0.0191686	1.00051e-18	0.00273448	0.00544808	0	5.54807e-19
TCGA.DS.A1OB.01A	0.146917	4.75726e-20	1.53475e-18	0.0195242	0.0137403	0.00249556	0	0.00310221	0	0.0291407	0.0131035	0.0100637	0.0245081	1.53384e-20	0.0622709	0.00540678	0.0324144	0.0394901	6.34959e-20	0.0112178	0.00680803	1.58927e-19	0.272378	0	0	0.00611751	0.000198945	0.0448509	0.0718297	0.157394	0	0.0881708	0.0612814	0.0400004	0.00454306	0.000228503	0.00274492	0	0.036055	3.50178e-18	0.0321681	7.15916e-18	1.28667e-06	0.00780474	0.0115497	5.95617e-19	0.00411827	0	1.78922e-19
TCGA.EA.A410.01A	0.0847942	0.00159268	0.12975	0.0103483	0.122279	0	5.1762e-19	1.09258e-17	0	0.0148612	0.0521477	0.117915	0.0472585	0.0178466	0.0194333	0.0266219	0.00379998	0.00950128	0	0.000405247	0.0877213	0	0.0587306	0	0.148725	0	3.40282e-05	0.0286938	0.0132694	0.00131947	0.0220126	0.0194867	0.0192654	0.0129798	0	0.00180447	0.00519129	0.00373837	0.053809	0.00120776	1.0092e-17	4.64448e-18	0.236307	0.060548	0.00680835	0.000956308	0.0168975	5.65499e-19	5.50899e-18
TCGA.EX.A8YF.01A	0.171176	0.00282838	1.53364e-18	0.115468	0.110827	9.8437e-19	0.0154474	0.00181996	0	0.0679707	0.00898575	0.13886	0.181685	0.0674126	1.54195e-19	0	0.0555524	0.00247852	1.01032e-18	0.00473374	0.0129403	0	0.262636	7.71978e-19	0.0049364	0	0.00387399	0.0299921	0.0184308	0.0546507	0.00248157	0.0471488	0.0564308	0.0218616	0.00674028	0.00236301	0.00338037	0.0189047	0.00240672	0.0338461	7.62379e-19	0	7.91779e-20	0.00487619	0.00476659	0	0.000246529	0	0
TCGA.EK.A2H0.01A	0.0795643	5.4674e-19	0	0.0160151	0.0400078	0.00281439	0	1.42072e-18	0.00485623	0.0389797	0.0210313	0.0181472	0.0311773	4.10424e-19	0.0997918	3.28744e-18	0.0056878	0.036592	0	0.0137437	0	0	0.301365	2.15115e-19	0	0	0	0.00926768	0.106418	0.225552	0	0.032368	0.0344076	0.0232555	0.0122233	0	0.00352647	1.34807e-18	0.0644413	1.13082e-18	0.0339685	2.86583e-18	0.063176	0.00337167	0.0101483	0.00223346	0.000385421	0.00152129	0.0206643
TCGA.VS.A9UV.01A	0.0583804	0.00540463	0	0.0376676	0.0192849	2.29836e-21	0	6.29291e-18	0	0.0130649	0.0050407	8.41493e-19	0.0138836	0	0.0537768	0	0.0199857	0.027397	4.28277e-19	0.00583606	0.0126223	0.000269455	0.249792	0	0	7.03621e-19	0.00106466	0.207074	0.0485873	0.198468	0.000730575	0.00782104	0.00320015	0.0134337	0.0101807	0.000268698	0.00242391	3.90631e-18	0.0548695	0.0108214	0.00374254	3.55956e-19	0.0553697	0.0152017	0.004506	0.00261389	0.000768232	0.00351646	1.80268e-18
TCGA.LP.A7HU.01A	0.300586	0.000640079	0.00154527	0.0499477	0.138443	1.64784e-19	0.0182626	3.79145e-20	5.1678e-18	0.024235	0.0222531	0.0592293	0.0672743	0.0280988	0.057225	0.0228718	0.0259329	0.023974	1.0583e-18	0.0198793	0.0110421	3.00701e-19	0.16025	3.06642e-20	0.0384985	0	4.36643e-22	0.101201	0.0222602	0.0116001	0.00326351	0.0269029	0.0407047	0.0205928	0	0	0.00148643	0.00771297	0.0630171	0.00906056	0	7.25319e-19	0.187806	0.0218836	0.00197361	0	0.00288643	1.084e-18	0
TCGA.VS.A8EI.01A	0.240608	0.00261585	0.0158758	0.0590858	0.0171453	0	3.31079e-19	0	0	0.0635904	0.00657694	0.064046	0.130088	0.0343533	0.0552642	0.0019564	0.0212236	0.0103077	0	0.0110963	0.0180534	0	0.320156	0	0.0342369	0.0163206	0	0.0406172	0.00201119	0.229532	0.000453621	0.0155046	0.0238709	0.0112082	0.00522367	0	0.00399713	0.0144966	0.0380236	0.0245138	0.00590558	4.16056e-20	0.121659	0.0234047	1.61833e-19	0.000764963	0.00129196	6.48475e-20	3.13854e-19
TCGA.BI.A0VS.01A	0.290494	0.000943925	0.118362	0.104709	0.0427307	0.00876187	0.0142926	0.00346562	0.0263831	0.0470617	0.0126594	0.0384382	0.0390557	0.0115315	0.116847	0.00209428	0.0219081	0.0227425	1.46544e-19	0.0248454	0.0121419	0.00688274	0.230115	0	0.00106715	0.0260139	1.9104e-20	0.0365038	0.0707384	0.175318	0	0.0180379	0.0219	0.00948081	0.00427479	2.88362e-19	0.000505558	0.018767	0.0358299	0	4.46387e-19	1.19219e-18	0.103885	0.00917273	0.00526623	0.0169163	0.00514961	6.45246e-19	0
TCGA.DS.A0VM.01A	0.165605	0.00438679	0.0938668	0	0.0166085	0	0	1.33023e-19	0	0.00888096	0.00113728	1.14484e-18	0.0257389	0.00249258	0.0952093	0.00674207	0.0170891	0.0254299	0	0.0341248	0.00428073	2.53204e-19	0.315706	0	0.0439342	1.00118e-18	1.18622e-19	0.0401267	0.266304	0.19017	0	0.0187026	0.0213679	0.00618737	0	0	0.00432609	0	0.032614	0.0806835	0.00794269	4.60202e-18	0.136946	0.00528791	0.00723216	0	0.000546216	5.87051e-19	0.0042958
TCGA.IR.A3LB.01A	0.0319489	2.51194e-19	0.141911	1.22492e-18	4.60472e-19	0.00028594	1.31233e-18	1.68321e-20	1.79013e-18	0.0205764	0.00707489	0.0104359	0.0192018	0.0104234	0.0404079	0.0702065	0.00723104	0.00535563	0	0.0239963	0.00705846	0.00755392	0.308977	4.24771e-21	0.132113	3.58183e-20	0.00203525	0.0532646	0.467636	0.0554233	0.00107374	0.00342481	0.0146294	0.00342166	0	0.000695778	3.81615e-19	8.15082e-20	0	0.0946888	0	2.58009e-19	0	0.000595571	0.0104347	0	0.00241614	0	0
TCGA.VS.A8EC.01A	4.286e-18	0	0	0.00756095	0.0123206	0.000909577	6.1979e-18	0	0.0531062	0	0.0129757	0	0	0	0.0184468	1.26491e-17	0.00320633	0.0307816	0	2.63656e-19	0.00174017	0.000254571	0.168007	0	0	8.4396e-19	1.33496e-18	0.0192548	0.0209712	0.117907	7.1331e-19	0.00176571	0	0.017443	0.00983799	1.19922e-18	0.00316724	0	0.0664867	0	4.6582e-19	0	0.204952	0.00623201	0.00669804	7.23017e-19	0.00956971	0	6.85196e-18
TCGA.VS.A9V2.01A	0.268161	5.8315e-21	0	0.0881544	0.0502918	3.12663e-05	0.0291373	0.0033555	0.00914258	0.0710668	0.014869	0.089172	0.107736	0.0238842	0.468235	3.47466e-22	0.0465581	0.021189	0.00424815	0.100367	0.0146219	3.22511e-19	0.261114	0	0.0190647	0.0226529	0	0.0374039	0.409441	0.153339	0	0.0302259	0.0250565	0.00949916	0.0206271	0	0.00696389	0.0278235	0.0621869	0.00123702	0.0138346	0	0.0331552	0.0161471	0.00134235	0.000975225	0.000887629	2.02756e-20	0.000644265
TCGA.IR.A3LA.01A	0.0891524	0.00161776	0	0.0277002	0.152107	0	4.41673e-18	5.72896e-18	0	3.14528e-18	0.0121185	0.0279612	0.0463685	0	0.0807986	0.00971766	0.0233734	0.0241412	0	0.0154418	0.00379955	3.08835e-18	0.224575	0	0.0548932	9.29881e-18	0.00333724	0.00285238	0.141245	0.022758	0.00179894	0.0188748	0.00608429	0.0429252	0.00811506	0.000350595	0.00587199	3.10725e-20	0.0186264	0	1.69395e-17	5.60423e-19	0.0308072	0.00100587	0.0097997	4.58166e-20	0.00322983	1.94697e-18	2.75372e-17
TCGA.C5.A7X8.01A	0.0415981	0.00545106	0.24325	0	1.83872e-17	0	2.10774e-18	0	0	0.125119	0.0073081	0.00973793	0.0309643	0.00446539	0.103711	0.100829	0.0034811	0	0.00223311	0.014535	0.0890127	0.0122053	0.268621	0	0.138813	0	1.40456e-19	0.191066	0.309391	0.054832	0.0285201	0.00125697	0.0083856	0.0141646	7.23419e-20	0.000781234	0.00299787	3.82784e-20	0.0541328	0.0787735	0	2.6282e-19	0.0837788	0.0581589	7.28561e-20	9.48285e-19	0.00418868	0	0
TCGA.EK.A2RL.01A	0	0	0.00487152	0.0134677	0.0116596	0	0	0	9.3521e-18	0.035939	0.00156176	0.00735657	0.0446879	0	0.0109665	0.0264441	0.00449217	0.00726738	0	0.00703023	4.66821e-19	0.00404249	0.263739	0	0.0015922	5.19944e-18	0.000186169	0.0402471	0.26881	0.0496723	5.88769e-19	2.84802e-18	7.68299e-19	0.00995562	0.00369459	0.00470266	2.55589e-18	5.52588e-18	0.0282499	0.0373509	6.11504e-19	2.65845e-18	0	1.47129e-19	0.00417959	1.02324e-18	0.000537524	2.54776e-19	2.36088e-17
TCGA.C5.A0TN.01A	0.0672349	2.77581e-19	0	0.012135	0.0376368	0.00576975	3.99907e-19	0	0	0.0370077	1.40627e-20	9.44189e-22	0.0227137	0	0.0260075	0	0.00233545	0.018984	1.52812e-18	3.78395e-21	0	0	0.265177	0	1.34854e-18	1.4234e-20	3.21206e-19	0.0018314	0.0241926	0.189607	0	0.0220254	0.0193063	0.00345946	0.000361429	0	0	0.00126804	0.0402712	0.0468124	2.50977e-19	0	0.0349727	3.74469e-19	0	0.00282609	0.000954088	2.84756e-19	1.45657e-18
TCGA.FU.A57G.01A	0	0.00765962	0.227117	0	0.0196485	0	6.41009e-18	0	0	0	0	0	0	5.00581e-18	0.024467	0.118229	2.67128e-17	0.00378073	0	0.00486511	0.237036	2.60045e-19	0.108716	0	0.180602	2.47209e-18	0.00760228	0.299106	0.26598	0	0.0989768	0.00481736	0.00644142	0.028001	0	0.00408378	0.00627555	2.56621e-18	0.015127	0.0558777	0	1.45407e-17	0.00617591	0.116485	0.0230646	0	0.0117684	5.18306e-21	0
TCGA.EK.A2PI.01A	0.0256646	0.00742227	0.152795	0	0.0291149	0	2.98494e-18	4.08925e-19	0.00685983	0	0.0074187	9.29816e-19	4.20001e-19	3.59645e-19	0.036413	0.0662396	2.42637e-18	0.0131183	0	0	0	0	0.223359	3.06359e-19	0.0188754	1.40824e-19	0	0.0932134	0.0265542	0.167635	1.77013e-19	2.82888e-19	0.00136416	0.00043667	4.39521e-20	0	0.00263256	0	0.0318544	0.0291833	1.60467e-18	0	0.0520582	0	0.0134745	2.5459e-19	0.0076842	8.53084e-20	0
TCGA.Q1.A73P.01A	0.0705017	5.85157e-19	8.21093e-18	0.065435	0.0173172	0	1.0053e-18	5.06095e-05	0	0.0877207	0.00827012	0.0372342	0.0893937	5.15841e-05	0.0657881	0	0.0476888	0.00993613	0	0.04518	0.0125093	0.010577	0.257467	0	0	2.27184e-19	0.00730963	0.030292	0.52536	0.0428962	0.00281336	0.0192192	0.0145545	0.0207768	0.00170758	0.00169382	6.94233e-20	0.0058678	0.0237941	0.031069	0.000134705	4.66379e-18	0	0.00312003	3.93678e-19	0	0.000198673	0	0
TCGA.C5.A1MP.01A	0.437179	0.00451301	0.108954	0.0497559	0.0822844	0.00125124	0.016088	8.38557e-19	0.00319305	0.0970626	0.00855561	0.100419	0.124429	0.0247405	0.892763	0.0567587	0.0422831	0.0147988	1.23198e-18	0.153586	0.0245346	0	0.219387	0	0.076652	0	1.08694e-20	0.133	0.326509	0.142783	0.00954976	0.0545569	0.0415944	0.0299413	0.00758376	0	0.0233228	0.00205641	0.0362841	0.0246206	0.0595618	0	0.0988569	0.0207873	0.00722449	0	0.00412	0	2.30296e-19
TCGA.VS.A8EL.01A	0.317225	2.0161e-19	0	0.0522756	0.165757	0	0.027789	4.01654e-19	5.82446e-18	0.047935	0.006189	0.077971	0.143893	0.0908497	0.101735	3.84356e-18	0.0320292	2.11286e-18	0	0.042578	0.0143425	6.12379e-18	0.288488	9.47006e-19	0	4.05695e-19	0	5.84674e-20	0.25663	0.227467	5.42101e-20	0.0909953	0.087604	0.026972	4.97799e-19	0	0.00260303	0.0060166	0.00133727	0.0206334	0.0464843	0	0.31281	0.0163047	0	4.62194e-19	0.00103089	0	2.27479e-18
TCGA.FU.A23K.01A	0.204265	0.0070174	0.0423381	0.0730187	0.121156	0	0.0297705	0.000549945	0	0.0701668	0.0291133	0.0756474	0.103439	0.0256945	0.128836	0.00654115	0.0243404	0.00924922	0	0.0855261	0.0562815	0.00290987	0.139626	1.69551e-19	0.115969	2.03865e-18	0	0.183447	0.822691	0.0162925	0.0200728	0.0310736	0.0421777	0.022503	0	0.00212194	0.00196429	0.036013	0.113	2.6184e-19	0	0	0.199751	0.0617335	4.27662e-06	0	0.00179439	0	0
TCGA.Q1.A6DT.01A	0.0744372	0.000477842	0	0.0157135	0.0110498	0	0	3.77789e-18	3.40731e-21	0.0329223	0.00256801	0	1.25331e-18	3.08994e-18	0.0377499	2.51001e-18	0.00589447	0.0285647	0	0.0050899	0	0.00381834	0.308735	1.20988e-19	9.46387e-18	1.82458e-18	3.12322e-20	0.0102627	0.0615451	0.219424	0	0.0122972	0.0184026	0.00215403	0.00173335	0	0.000817493	0.00479707	0.0404437	0.00936433	0.0207375	7.16392e-19	0.0232465	0.00178751	0.00258984	0.00461673	0.000810265	0.00547569	1.15354e-17
TCGA.EK.A2H1.01A	0.209751	1.8975e-19	0.11038	0.0262339	0.0523703	0.00386312	0	0	0	0.0434272	0.000764006	0.009177	0.0519704	0.029453	0.1127	0	0.00449648	0.0134313	8.92733e-20	0.0475027	0.0463423	1.45594e-18	0.291807	0	0.00372149	0.000462105	0	0.00241294	0.478961	0.193908	0.00822738	0.0657085	0.0537004	0.0668399	0	4.37698e-20	0.00115186	0.00328289	0.0625044	0.0916947	0.0337209	2.92021e-19	0.0799187	0.0378861	3.14003e-19	0.00262072	0.00088151	0	0.00117196
TCGA.C5.A1M5.01A	0.277695	0.00431319	4.05744e-20	0.105476	0.0407974	0.00267255	0.0256522	0.00623464	0	0.0514756	0.0114696	0.0700363	0.116	0.00575752	0.201953	0.0147197	0.036622	0.0164373	3.86463e-19	0.035097	0.00803658	5.50949e-19	0.268099	7.7471e-23	0.0286308	8.22027e-20	4.3049e-19	0.118166	0.0680558	0.175398	0.000509039	0.00767874	0.00954535	0.00491685	0.00190002	0.00115225	0.0039722	0.0100509	0.0401288	0.0304904	0.00917045	0	0.0374662	0.0101331	0	0.00275739	0.0020242	1.08342e-20	0
TCGA.EA.A44S.01A	0.227706	0.00521123	0.00350093	0.0674798	0.0572382	0	6.83218e-20	5.29486e-19	0.0135601	0.0346893	0.0261703	0.0421117	0.0554609	0.0227177	0.221675	0.0204565	0.0322413	0.0400812	6.74618e-19	0.0358099	3.00249e-21	1.92435e-18	0.249036	6.72361e-19	0.0246674	2.44063e-18	4.451e-19	0.039564	0.241158	0.196634	1.06223e-18	0.0263111	0.0196569	0.0295976	0.0103842	1.91442e-20	0.0101431	2.9959e-18	0.0414432	0.00599404	0.0312499	0	0.0391581	0.00656905	0.0163409	0	0.00570861	0	0.00660986
TCGA.EA.A78R.01A	0.347805	0.0044425	0.0652949	0.0189429	0.114956	0	0	0	2.79162e-18	0.0258115	0.00425904	0	0.0379162	2.20742e-18	0.168462	0.0122169	0.00973718	0.0190481	8.73895e-19	0.0451874	0.023845	1.41382e-19	0.306631	5.94442e-19	0.0230511	8.8397e-19	0	0.0714258	0.218826	0.211236	0.00893583	0.02956	0.0430029	0.00660897	0	0	0.0159352	0.0157166	0.0441981	0.0259002	0.0314382	0	0.210269	0.028723	0.00912283	0	0.00158518	3.42243e-19	3.81652e-19
TCGA.C5.A7XC.01A	0.195524	0.0020261	7.03643e-05	0.043523	0.16259	0	4.28263e-19	1.34191e-18	0.0262342	0.0542775	0.00872479	0.0237119	0.0890775	9.52784e-20	0.179209	0.038826	0.0169002	0.0114005	3.00662e-19	0.0343145	0.010803	2.88984e-18	0.312639	1.1335e-20	0.089299	9.35011e-19	0.000719156	0.0388243	0.189174	0.173473	0.000402717	0.0114866	0.0135261	0.0136431	0.014123	0	0	0.00014875	0.0288968	0.0294542	0	0	0	0.00746719	9.49858e-20	0.00155021	0.000239976	0	0
TCGA.VS.A9V4.01A	0	0	0	0	2.03287e-18	0	0	7.35129e-18	8.11078e-18	0.0246356	0.00560378	0.0258851	1.62411e-18	9.50558e-19	0.064871	0	3.55748e-18	0.00730755	0	0.000484134	0.00831092	0.0101968	0.202301	0	0	0.00724375	0.00683175	0.0774519	0.308473	0.0203334	1.6685e-19	0	0	0.00247302	2.44403e-19	0.00181573	0.00342196	0	0.0645154	0.00150817	1.47642e-18	6.61266e-18	0	0.00243933	0.00441066	5.80049e-20	0.00357866	0.00927619	0
TCGA.EK.A2RA.01A	0.303966	1.72349e-20	1.80247e-19	0.0463661	0.072286	0	0.0165678	0	0	0.0403712	0.0161788	0.0949434	0.140607	0.0418537	0.311569	0	0.0435369	0.0242521	1.96492e-19	0.0384643	3.18705e-19	1.5217e-18	0.268257	0	2.49536e-18	2.46041e-18	0	0.166865	0.0103109	0.149972	0	0.0178261	0.012153	0.0155595	0	8.25838e-20	0.00260005	0.000724317	0.0331877	0.0181312	4.51027e-19	9.18629e-20	0.00236731	0.00142117	0.000461882	3.28982e-18	0.00228373	3.20278e-19	0.00535083
TCGA.EX.A1H5.01A	0.0991681	0.00375923	0	0.0415968	0.0172557	1.53508e-20	1.41886e-18	0	0	0.0431318	0.00365793	0.0209499	0.0361056	0	0.0863457	0.0287481	0.00466798	0.0175833	0.00801188	0.00619795	0.0152734	1.85946e-19	0.254662	0	0	0.0060422	2.29365e-19	0.0923749	0.0139196	0.162281	0.00358082	0	1.78375e-20	0.00201551	0.0108538	0	0.00149729	0.0130893	0.083751	0.0194591	3.58072e-18	0	0.0256588	0.0165025	0.0052872	0.00117933	0.00279365	6.06059e-19	1.94529e-18
TCGA.VS.A953.01A	0.110224	7.26657e-20	0	0.0177538	0.0725758	0	0	2.64877e-19	0	0.0181148	0.0225735	0.0174817	0.0240648	0.0179934	0.0439944	4.89551e-18	0.0291484	0.0219022	0	0.00508179	0.00287239	1.72121e-18	0.243161	0	0	0	8.54823e-21	0.0434605	0.0272039	0.211971	1.34095e-19	0.0142223	0.0079416	0.01343	0.00459823	5.10078e-20	0	2.62082e-18	0.0613298	1.47311e-18	8.86286e-19	6.1935e-18	0.124947	0.00436344	0.00380264	9.62719e-19	0.00287245	4.96483e-19	1.35762e-17
TCGA.MA.AA3Z.01A	0.187444	1.23505e-20	0	0.0480139	0.0560394	7.1058e-20	0.0036367	0	8.06748e-19	0.0837088	0.00477408	0.0792938	0.112659	0.055442	0.161595	0	0.0345958	0.00400625	0	0.0298488	0	7.152e-18	0.326536	2.35434e-19	0	0	0	0.00536235	0.0982348	0.195873	1.10261e-20	0.0154638	0.0209262	0.00894966	0.00905445	0	0.00727533	0	0.0115883	0.0333816	0	0	0.00565973	0	0.0110746	0	0.000410811	0	0.0264902
TCGA.VS.A959.01A	0.149178	0.000733133	0.0485171	0.127838	0.0564651	0	0.0330586	0	0.0101471	0.0574378	5.45148e-23	0.0430523	0.0550579	0.0037818	0.0124719	0.0347941	0.0462899	0	1.23269e-18	0.00718779	0.0115197	0.00677851	0.296287	0	0.0619763	1.62964e-18	0.00108072	0.00942673	0.0143639	0.107261	0.00229699	0.00989034	0.0119214	0.0218096	0.0075354	0.000307641	0.00202708	0.0234257	0.0204512	0.0105497	5.55002e-19	1.79114e-18	0.00758305	0.0089569	0	0.00181743	0.00351183	7.63829e-19	1.1726e-19
TCGA.FU.A3EO.01A	0.249268	0.00782359	0.0122232	0.0072006	0.175029	0	0	0	0	0.0381553	0.00333548	0	0.00206243	6.46791e-18	0.258052	0.0144822	0.0171439	0	8.59198e-19	0.0871092	0.00831988	0	0.28778	0	0.104376	0	0.00372443	0.0619902	0.714167	0.0538024	0.00143981	0.0475267	0.0385883	0.0309916	0	2.49725e-19	0.0045233	0.00487424	0.0653585	0.0473049	0.0115966	1.39857e-19	0.114106	0.0188827	0	0	0.00174922	0	0
TCGA.BI.A20A.01A	0.290371	0.00481263	0.0590619	0.0865017	0.0466352	0.00213887	0.017696	0.000956071	0	0.0361629	0.00278059	0.0536984	0.0978139	0.013269	0.324706	0.00331733	0.0532482	0.00425771	7.14616e-19	0.0445593	0.0178305	2.2208e-19	0.282913	2.81093e-21	0.0604963	0	0	0.0610384	0.0683056	0.128036	0.00308026	0.0255244	0.0268174	0.00475489	3.09453e-19	0.000983271	0.00551912	0.021988	0.0201833	0.0439453	0.00723646	0	0.0115737	0.0121628	0	0	0.00069083	0	4.75948e-20
TCGA.DS.A1OD.01A	0.401909	0.000147374	0.117852	0.183103	0.0420691	0.0581644	0.0815621	0.0576446	0	0.130226	0.017032	0.277601	0.369349	0.163551	0.0638687	0.0241825	0.0738042	0.00961057	0	0.023572	0.013979	0.00506945	0.226197	1.01849e-21	0.129091	0.0405341	0	0.0342686	0.0147673	0.0908071	0.0183191	0.0373627	0.0299562	0.0262243	0.00671896	0.00372609	4.57395e-20	0.0544361	0.0139978	0.0261647	0.0110476	0	6.39174e-18	0.0209068	1.40974e-19	0.000947756	0.00944506	4.59748e-19	0.00555618
TCGA.C5.A1M9.01A	0.0621385	1.03365e-18	3.61214e-18	0.0158325	0.031029	0.00532094	0	0	4.27734e-18	0.0311266	0.0105932	0.00856471	0.0316131	0.00617564	0.0152642	5.61833e-18	0.0145521	0.0263049	0	0.00371563	0.00662387	5.27893e-19	0.270677	0	0	0	0	0.0119345	0.066172	0.0674951	0	0.0241885	0.0195972	0.0119484	0.00857598	0	9.1e-20	5.17834e-19	0.0911303	0.0519754	0.0038503	3.41825e-19	0	0.00626065	0.00879819	0	0.000183301	1.67849e-20	3.53308e-20
TCGA.Q1.A6DW.01A	0.0660844	0.00179053	4.03907e-20	8.45292e-19	0.0737635	0.00476866	1.80408e-19	0	2.97505e-19	0	0.00734213	0.00493076	0.0460709	4.90147e-18	0.100858	0.0368835	0.0235078	0.0227165	0	0.00702181	0.0172162	0	0.266943	0	0.00806887	0	0.00014417	0.179936	0.030709	0.184201	0.00149591	0.000400369	0.0029291	0.00354637	0.00373477	0	0.00352932	3.81521e-18	0.0303364	0.0166121	0	1.25655e-19	0.000116741	0.0118728	0.00299362	0	0.00242081	5.09878e-20	0.00319401
TCGA.C5.A3HF.01A	0.152009	0.000129324	3.68844e-18	0.0223215	0.0372715	0.00313532	0	0	0.00712122	0.0824344	0.0100805	0.0514405	0.0968205	0	0.0815601	0	0.00590542	0.00394937	8.30582e-19	0.0262954	0.0251952	9.87423e-21	0.306336	0	0.0974387	0.00633379	0.00484355	0.0667676	0.202192	0.143082	0.00243863	0	0.00262387	0.0010529	0.00850317	0.00241539	0.00228863	3.40355e-20	0.0495663	0.0444787	0	2.88035e-18	0.0430459	0.0120796	0.000511643	4.90607e-20	0.000228518	3.27024e-19	3.49829e-18
TCGA.VS.A8Q9.01A	0.0483354	7.18242e-20	0	0.00730027	0.076948	9.8256e-19	3.67447e-19	2.20238e-19	0.0189795	0.0325453	0.0147195	0.0418774	0.0351905	0.00233432	0.0148182	0	0.0317024	0.0300821	2.98115e-19	6.397e-19	0.0132745	0	0.240972	1.94309e-19	0	1.21729e-17	2.23986e-20	0.0182162	0.00764198	0.124473	0.002585	0.0246641	0.0182645	0.0284513	0.00537328	2.55651e-20	0.00176115	0	0.0254317	1.87209e-19	0	0	0.173183	0.0326714	0.00600526	0	0.000613622	2.70276e-18	0
TCGA.Q1.A5R2.01A	0.333462	0.00370304	0.0509569	0.044404	0.0836383	0	0.00541612	1.68615e-19	0.00201122	0.051621	0.0223585	0.0587838	0.0993699	0.0478533	0.0274408	0.0495873	0.010057	0.00902906	2.27638e-19	0.0221342	0.00421298	3.053e-19	0.305342	9.18838e-19	0.00381655	1.30212e-18	1.58459e-19	0.0679891	0.0848736	0.196082	0	0.08174	0.0715544	0.032789	0.00362038	0	0.00410067	0.00770228	0.0642748	0.0292938	0.0137766	0	0.185126	0.0130448	0.00351799	0	0.00211141	0	0
TCGA.VS.A8Q8.01A	0.297829	2.53941e-20	0	0.0381571	0.170045	1.64799e-19	7.47021e-20	0	0.0139038	0.0219116	0.0126435	0.0195162	0.103541	0.0135598	0.189091	9.56397e-19	0.0380714	0.00963563	3.8357e-20	0.0337901	0.00206605	5.4287e-19	0.35541	0	0	0	1.73785e-19	0.00433216	0.102625	0.233772	0	0.0338165	0.0441686	0.0126496	0.00913913	0	0.00797676	0.00670153	0.00725839	0.0324554	0.0227257	3.21386e-19	0.0974271	0.00699672	0	0	0.000182226	0.00360118	0
TCGA.C5.A1BJ.01A	0.217751	0.00308538	0.0218996	0.044774	0.0262391	0.0147624	0.0248717	0.0194861	0	0.0661531	0.00233977	0.0348218	0.0854866	0.00791584	0.135153	0.0260594	0.0114972	0.0242196	0	0.0198305	0.0145653	0	0.307319	0	0.0352613	0.0155537	7.32802e-20	0.0840937	0.0547406	0.205885	0.00223082	0.00291208	0.00937899	0	0.00557451	0.00365429	0.00452361	0	0.0483669	0.0299274	0.0193564	0	0.0612669	0.00874462	0.00370808	0.0130552	0.00104125	0.00882116	0
TCGA.Q1.A6DV.01A	1.60673e-18	0	0	0.013435	0.0496347	0	2.0132e-18	0	0	0.0187757	0.0207691	0.0540555	0.0643036	1.27875e-18	0.225947	1.47414e-17	0.048944	0.00751932	0	0.0231037	1.87945e-18	0.00764095	0.273612	0	0	5.14187e-18	0	0.0733542	0.165357	0.0506368	0	1.74809e-18	0	0.00260042	0.00133858	0.00241212	0.00433313	3.12014e-18	0.0371397	0.100744	0	0	0.0792878	0	0.00182513	0	0.00133946	0	1.59649e-17
TCGA.IR.A3LF.01A	0.158733	2.60554e-19	0.0130759	0.0232906	0	6.55128e-19	0.00185635	3.94061e-20	1.52075e-18	0.050446	0.00662586	0.0582267	0.0603323	0.00134075	0.136382	0.00316251	0.022463	0.00124602	0.00242566	0.052029	0.00737649	0.00936336	0.247361	0	0.0132989	0.00114398	0.00661573	0.0824221	0.361595	0.0169634	0.00142896	0.00247832	0.00387231	0.00527625	0.008642	1.09024e-20	3.41075e-19	0.000190133	0.0201955	0.0437378	1.55679e-18	0	0	0.000943091	0.000181904	1.61298e-18	0.00119819	0	9.74088e-19
TCGA.C5.A1M7.01A	0.184891	0	4.29425e-18	0.118645	0.0775638	0.0132102	0	0.00539047	0.0275651	0.0452117	0.00994533	0.0153343	0.0366625	0	0.125775	0	0.0574948	0.013258	7.9473e-20	0.0149485	0.0303594	2.51172e-19	0.307795	0	0.00384971	0.0265854	0.000966869	0.0427695	0.0434409	0.202055	0.00591216	0.00758148	0.0088584	0.0166451	0.0234142	0.00509937	0.00206011	0.0364613	0.0469621	0	0.0455304	1.80174e-19	0.0192686	0.0253306	0.00590282	0.00504313	0.000145575	0.0113962	0
TCGA.LP.A4AU.01A	0.0541184	0.0223122	1.10341e-17	0.000739971	0.145078	6.43775e-19	2.79675e-19	0	0	0.0423062	0.0079466	0.00391419	0.0387237	2.66536e-19	0.0443206	0	0	0.00116739	2.08797e-18	0.00171059	0.0612943	1.07614e-18	0.352907	0	0	1.86069e-18	0.00295831	0.0119472	0.099861	0.226278	0.013919	0.00723853	0.0142421	0.00951406	0.00632088	0	0.00335314	1.5344e-18	0.0124818	0.0109908	3.19249e-18	0	0.106715	0.0329695	0.00433506	8.93592e-19	2.77643e-05	0.00458396	5.87941e-18
TCGA.VS.A94Z.01A	0.228779	3.74053e-20	3.16172e-18	0.147581	0.0810551	0.0301671	0.0656307	0.0269639	5.29202e-20	0.0623894	0.00997748	0.2046	0.311969	0.153997	0.0726079	1.45801e-19	0.0835785	0.0036446	5.575e-19	0.0174807	0.0156449	0	0.242145	0	0.0379549	4.15379e-18	0.000366169	0.0253448	0.0633191	0.138034	1.19092e-19	0.071662	0.0691486	0.0239799	0.0108406	0	0.00130252	0.00925464	0.0144803	0.0517759	0.0164359	0	1.30209e-18	0.0127393	0.00466254	0.00151457	0.000703325	6.17987e-19	0.0469325
TCGA.EK.A2GZ.01A	0.0711508	2.43746e-19	0	0.012102	0.0475304	0.00248912	7.2229e-19	8.73417e-20	0	0.0191998	0.00152298	0	0.022856	0	0.0260634	0	0.0188491	0.024901	2.82956e-19	0.00373678	8.52534e-20	0	0.27057	0.00282929	0	0	7.40601e-19	0.0174735	0.0473041	0.195771	2.09938e-19	0.014319	0.0101737	0.00626958	0.0062879	1.61725e-18	0.00500042	3.7642e-19	0.0245923	0.0241445	0.00550484	0	0.0903697	0	0.00641613	1.06855e-19	0.00429665	0.00368358	3.16764e-20
TCGA.JW.A852.01A	0.229797	1.19373e-18	6.50731e-18	0.0349978	0.0859473	7.87397e-19	3.27684e-20	2.48864e-18	0.00693865	0.070971	0.0055723	0	1.35757e-19	0.00687574	0.203452	0	0.023295	0	0	0.0262616	0.015829	0	0.250792	0	0	0	0	0.00389355	0.0550841	0.195685	0.00534642	0.00979844	0.0174517	0.0171313	2.23984e-21	0	0.00827368	0.0130082	0.0792693	0.0352377	0.0175339	0	0.354849	0.0357271	0.000348499	0	0.00247476	0	7.55711e-19
TCGA.VS.A9V5.01A	6.85838e-19	0.00131071	0	0.01317	0.027774	9.45341e-19	0	0	0	0	0.00137467	1.67291e-19	0.000894106	0	0.0274899	0.0032434	0.00429599	0	0	0.0027797	0.0158123	0.00145019	0.268706	6.22379e-19	0.0853836	0	0.00244114	0.0482557	0.142795	0.0389851	0.0043939	0.00201729	0.00271961	0.00706895	0.00582735	0.00211493	0.00405233	0	0.0344337	0.0218692	2.14016e-18	5.63144e-18	0	0.0094632	0.00289995	0	0.00103755	0	1.86557e-18
TCGA.C5.A3HE.01A	0.133209	0.00976523	0	0.0430162	0.106101	0	0.00640371	1.56602e-20	0	0.03313	0.0237008	0.0994301	0.139242	0.0628654	0.0311521	0.0122173	0.021783	0.00485646	3.39412e-19	0.0186168	0.0456104	9.05191e-19	0.252826	0	0	0.0243277	0.00634746	0.0327161	0.220721	0.0592394	0.0098595	0.0211373	0.0268457	0.0206816	0.0140716	1.60861e-19	0.00171835	0	0.100191	0.0638512	0.00129009	2.31128e-19	0.0589527	0.0283218	0.00237204	1.36742e-18	0.000908769	0.0289891	0.0165223
TCGA.ZJ.A8QR.01A	0.0736608	0	1.56972e-19	0.0489794	0.0172335	0	0	1.17715e-18	0.00409176	0.0180428	0	1.74235e-19	0.0213766	4.55002e-19	0.156796	2.31117e-18	0.0136619	0.0134875	7.0002e-19	0.0163364	0.0184666	0	0.354575	0	0	5.17808e-18	2.50979e-19	0.0210834	0.0592777	0.282808	0.00201248	0.00279611	0.00406464	0.00636735	0.00212056	0.00106123	0.000689604	0.00756997	0.0134081	0	0.0313941	0	0.121684	0.0164431	0.00515764	0.0034623	0.000494072	0.0136431	0
TCGA.EK.A2RC.01A	0.18364	0.0104358	0.0379213	0.0472617	0.147405	0	0.000550304	0	9.61269e-19	0.0860673	0.00977981	0.046987	0.0985697	0.00303555	0.0526771	0.0253001	0.0411664	0.0128481	0	0.011755	0	0	0.285545	2.52587e-19	0.0989146	1.73633e-18	0	0.0903878	0.0708161	0.194678	3.41881e-19	0.0231527	0.0295783	0.0167374	5.04009e-19	0	0.0174025	0	0.0297622	0.027529	0	0	0.0603473	0.00480129	0.000437015	0	0.00130189	0	2.3576e-18
TCGA.C5.A1ML.01A	0.103156	2.41804e-18	0.0562742	2.25109e-18	0.0882208	3.25023e-20	0	4.99267e-18	0	0.00346447	0	1.35273e-18	0.013784	0	0.162092	1.52867e-18	0.0167916	0.00376718	6.1608e-19	0.0165128	0.0231635	5.19656e-19	0.236106	7.3432e-19	0	0	0	0.125307	0.0815345	0.176696	0.00315966	0.0171996	0.0160658	0.00556307	0	1.22045e-20	0	2.19458e-18	0.00208729	0.0717851	0	1.36352e-17	0	0.010573	1.47104e-18	0	0.00778623	0	4.11958e-18
TCGA.FU.A5XV.01A	0.0747015	0	0	0.0279409	0.101678	0.00235699	0	6.05797e-19	0.00225641	0.0421619	0.0038049	0	0.0232224	5.5977e-18	0.0889086	1.33304e-18	0.00687084	0.010637	0.000206061	0.024488	0.00288328	0.0134055	0.353295	9.52315e-21	0	0.0177013	2.48577e-19	0.021801	0.223062	0.242217	0	0.0105099	0.0203159	2.0388e-19	0.0238852	0	0.00204255	0.00877713	0.0382732	0.0319075	0.00250012	0	0.0361658	0.00105009	0.0100784	0.000963792	0.000210633	0	1.01788e-17
TCGA.EA.A43B.01A	0.236013	0.00845173	0.0842507	0.0604053	0.123293	1.51528e-19	0.00721812	0	6.68012e-19	0.0501163	0.00781664	0.054264	0.103228	0.0332414	0.0715867	0.00798425	0.0187973	0.00536618	1.13605e-19	0.0119215	0.0345712	0	0.340872	0	0.0677096	0	0	0.00850134	0.0615961	0.204368	0.00867821	0.026661	0.0434151	0.00457237	0	1.67364e-20	0.000971009	0.0131726	0.0381281	0.0984138	0.0101947	0	0.128607	0.032586	0.00134909	0.00149315	0.00289346	0	0
TCGA.MA.AA42.01A	0.466593	0.00138256	1.84706e-18	0.272191	0.0873294	0.0414365	0.041076	0.0114437	0	0.103973	1.5117e-21	0.259065	0.406693	0.169587	0.272263	0	0.113605	0.0177921	2.70583e-19	0.0742049	0.00894947	0	0.222951	0	0.0418443	0.00446719	0	0.137123	0.213043	0.136262	0.00251723	0.143225	0.122773	0.0426837	0	0	0.00939126	0.0511374	0.0203332	0.0520837	0.0487339	0	0.0695405	0.0187901	0	0.012126	0.00214441	5.08448e-19	0.0404847
TCGA.VS.A9UJ.01A	0	4.20435e-20	0.0305359	0.00168546	0.0054875	0	1.56592e-20	0	0	0.019304	0	0	3.02982e-19	0	0.0335636	0.0028175	0.00150903	0.00422227	1.83301e-18	0	0.0071436	0.00609356	0.277304	0	0.0660816	0	0	0.022917	0.0319641	0.0330631	0.00044087	6.82493e-19	0.000474878	0.0036919	0.000730734	0.00147848	1.10554e-18	1.55553e-18	0.0229072	0.0139775	0	9.74713e-19	0	0.00885796	0.0130345	0.00087003	0.00443333	0.000244868	0
TCGA.VS.A9V1.01A	4.01353e-18	0.0206408	0	0.0228229	0.0513747	0	0.00132908	0	0.000487004	0.0869985	0.00637967	0.00318599	0.0141625	0	0.0057538	0.00371828	0.0202741	1.10149e-19	0	1.61232e-19	0.00446506	0.00361274	0.26641	1.04856e-18	4.56445e-18	0	0.00359545	0.00546648	0	0.0348484	2.32901e-19	8.80821e-21	0	0.00816961	0.002934	0	0.0030728	3.54238e-18	0.0220553	0.00497968	0.00621601	0	0.06597	0.00413639	0.000622264	6.15558e-18	0.000675526	0.0222924	7.33216e-19
TCGA.JW.AAVH.01A	0.0275507	0.000779562	6.45029e-18	0.0182855	0.0575891	3.81364e-21	0.00146743	0	0.000294414	0.040769	0.00401288	0.0185162	0.029685	0.00598947	0.0504272	0	0	0.00776701	0	0.00340327	0.00506614	0	0.311639	0	1.08234e-17	0	0	0.0493335	0.0781551	0.190215	0	0.000418521	0.00356166	0.00688567	0.00208918	0	0	2.04598e-18	0.036747	0.0299041	5.37095e-18	5.82173e-18	0	0.00402893	0.0164675	0	0.00115035	4.85179e-20	7.51756e-19
TCGA.VS.A8EJ.01A	0.0887184	0.00458126	0.108667	0.0256973	0.047945	0	2.96726e-19	0	0	0.00412157	0.013256	0.00398086	0.00817916	4.76128e-19	0.0168275	0.0165194	0.0126365	0.00300346	0.00386655	0.00244714	0.0174464	0	0.197714	0	0.0708885	0	1.87092e-05	0.068151	0.0385152	0.0195616	0.00873528	0.011987	0.0099313	0.0267754	0.000230494	0.0006609	0.00328913	0	0.04749	0.0933513	4.24065e-18	0	0.0677866	0.0252317	0.0210195	0	0.00852584	2.34764e-20	0
TCGA.Q1.A73O.01A	0.135464	0	0	0.0468051	0.141196	0.00243203	0	1.43293e-19	1.21736e-18	0.0169045	0.00799344	0.0491287	0.110524	0.0205381	0.0273819	0.000418118	0.0261904	0.00786316	0.00205629	0.00791298	0.00663572	2.50184e-18	0.312454	0.000391189	0.00789449	0.0099296	0.000598502	0.00187816	0.0484578	0.214192	0	0.0171302	0.0192025	0.00927474	0.0192579	5.16929e-20	2.64387e-21	0	0.0179598	0.0353762	0	2.92113e-18	5.38903e-18	0.00408097	0.0034032	9.27299e-05	1.73516e-06	9.89366e-21	0
TCGA.FU.A2QG.01A	0.0483193	0	1.95689e-18	0.00195907	0.104696	0.00319625	0	2.16586e-18	0.00525532	0.00632892	0.0221109	0.00973043	0.0300588	0.00117422	0.0633862	5.25972e-19	5.57762e-19	0.00877432	3.83687e-19	0.0101147	0.00517069	0.0097931	0.345089	1.67417e-19	6.7819e-18	0	2.73971e-19	0.00317173	0.135904	0.237527	0.00407943	2.56909e-19	0.00130632	0.00614017	0.0107063	0	0	3.71336e-18	0.0380219	0.014991	0	1.91964e-18	0	0.00543691	0.00885178	3.65385e-19	0.00127602	1.83325e-18	6.67429e-19
TCGA.DS.A1O9.01A	0.179134	0	0.110128	0.0147825	0.014554	0.00512971	5.23484e-19	0.00533676	5.24323e-19	0.0557757	0.000472444	0.0290845	0.0629834	0.0460181	0.0774764	0.00300215	0.0314576	0.0145514	8.06293e-19	0.00625163	0.0250917	1.05503e-18	0.202892	0	3.91471e-18	0.0180812	3.68205e-20	0.035487	0.0302493	0.15631	0.00326342	0.0998016	0.0804589	0.0292899	0.00136163	0.000220141	0.0149881	0	0.0154111	0.0433479	0.0558441	2.11329e-20	0.1057	0.0148366	0.00170465	0	0.00202024	0	0.0116061
TCGA.VS.A8QA.01A	0.0591432	9.1045e-20	5.82666e-19	0.0422615	0.0177925	0	0	8.53406e-18	9.9784e-18	0.0177062	0.00375812	0.0743964	0.0932298	0.00315621	0.0484329	0.0133861	0.0368515	0.00525981	0	0.00172528	0	0.00067959	0.212163	0	0.0692205	0	0.000208297	0.0902556	0.00333157	0.0508103	0	0.00400093	0.00338663	0.00651993	0.00286308	0	9.07007e-19	5.83697e-19	0.0515313	0.0300621	0	0	0	1.14671e-18	0.00168503	0	0.00252665	2.3034e-19	1.66938e-17
TCGA.C5.A1MH.01A	0.366736	0.00380728	0	0.110138	0.024011	0.00752437	0.00968002	0.00807474	0	0.0783443	0.010032	0.104706	0.128411	0.0527319	0.128357	0	0.0631093	0.0187489	1.01437e-19	0.0395451	0.0671344	0	0.300039	0.000120189	0.0243881	4.88668e-05	0	0.0559055	0.210601	0.201556	0.0210586	0.126671	0.125421	0.0359836	0.00399014	0.00056366	0.00466649	0.0157862	0.0192654	0.00194911	0.0415431	0	0.070717	0.0506445	0	0	0.00117315	0.000170763	0
TCGA.XS.A8TJ.01A	0.223892	0.00233687	7.41352e-21	0.0353265	0.0155224	2.02653e-20	0	5.91061e-19	0.00998489	0.0250381	0.00625913	0.0279321	0.0473895	0.00119823	0.271696	0.0296225	0.0134546	0.0123216	0.00519416	0.0973633	0.0186971	0.0085676	0.296356	0	0.00278114	0.0318546	0	0.0949885	0.674779	0.172409	0.00641107	0.0195442	0.0307721	6.00065e-19	0.00965522	0.000418893	0.000829934	0	0.0361849	0.0395219	0.022084	0	7.4656e-19	0.0212411	0.00344695	0.00284005	0.00111989	0.000669583	4.47643e-19
TCGA.C5.A1ME.01A	0.169393	0.00352739	0	0.00938597	0.0452014	0	1.12946e-19	0	0	0.124775	0.0159893	0.04159	0.0763834	0.0157537	0.104141	0.0196902	0.00614842	0.00311224	1.22379e-19	0.0244354	0.0186346	1.81164e-19	0.286029	0	0.00879409	0	0.0072052	0.0690759	0.224958	0.0493522	0.00420653	0.0132006	0.0161334	0.0181854	5.49145e-19	0	0.00963238	0.00637537	0.0648859	0.0652938	0.00120634	2.99055e-18	0.0722904	0.0211016	0.000108189	0	0.00292992	1.8987e-21	1.67873e-17
TCGA.C5.A2LZ.01A	0.19263	0	0	0.0474217	0.0839821	0.000399112	0	1.2613e-19	0.0348651	0.0197513	0.0216494	0.0400159	0.0584502	0.00930943	0.0626862	0.000962588	0.0301812	0.013761	0	0.0154816	0	2.64491e-19	0.303081	2.34633e-05	0	0.00160197	0.00041621	0.0474844	0.0122824	0.193354	0	0.0121911	0.00991393	0.011529	0.0153958	0	0.00516946	1.93167e-18	0.0385211	0.00730359	0	0	0.00251463	0.000602493	0.00685045	7.79539e-19	0.00159414	1.11562e-19	0.00281701
TCGA.GH.A9DA.01A	0.177501	0.00372552	0.00691361	0.017117	0.109249	0.0013453	0	0	0	0.0817605	0.00772587	0.0149902	0.0572016	0.000700111	0.141714	0.0167519	0.0142767	0.0129486	0.00149182	0.0193932	0.00166844	0	0.352055	3.50027e-24	0.0585421	0.00871297	0	0.0114003	0.0646395	0.190791	1.79111e-19	0.03013	0.0278426	0.0116815	0.00678221	5.47196e-20	1.44473e-19	3.00321e-20	0.0475294	0.0292322	0.0304449	1.26532e-18	0.108582	0.00614316	0.00224553	0.00420009	0	0.000788041	0
TCGA.VS.A8QH.01A	0	0	0	0.00173149	7.74818e-21	9.85522e-20	0	3.64694e-20	0	0.0680951	0.00355008	0	0	4.7151e-18	0.0792093	0.0116832	0.0148253	0.000756031	7.69247e-19	0.0047397	0.0109421	0.00957687	0.276078	0	0.00762789	0	0.00620224	0.0031919	0.264535	0.0481172	1.46776e-18	9.56557e-19	0.00182439	0.0133092	0.00405348	3.73395e-19	0.00321654	0.00250781	0.0252555	0.0220255	0	1.35525e-20	0.00252798	0.00666713	0.00328076	0	0.00287214	0	2.55596e-19
TCGA.VS.A9U6.01A	0.14971	0.00189555	0.101034	0.0251915	1.54227e-18	0	0.0107198	0	0.000527569	0.0330138	0	0.0408166	0.0665878	0.00710221	0.332787	0.042094	0.0395124	0.00438664	0	0.0304043	0.00514029	0.000972917	0.266381	3.05679e-05	0.0467336	0.000796797	0	0.119654	0.0521773	0.124895	0	0.0163511	0.0163991	0.0109772	0.0102259	0	0.00616171	3.63135e-18	0.0200981	0.0335587	7.44641e-19	4.91696e-19	3.70402e-20	0.00362082	0.00360759	1.7131e-18	0.00151459	1.02257e-18	0.00205148
TCGA.C5.A8YQ.01A	0.0825574	0.00203921	8.47502e-18	0.0285918	0.0229949	0	0.0036733	0	0.0273559	0.0580557	0.00916916	0.0318824	0.0187094	0.0030331	0.0326838	0.0151573	0.0315525	0.0130267	0.000353928	0.00156759	0	0.00716811	0.233363	1.02689e-19	0.0438316	7.90536e-19	2.40785e-19	0.022766	0.00699784	0.158328	0	0.0244842	0.0166158	0.0350564	0.00382175	0	0.0022822	1.50773e-18	0.0251343	0	1.51034e-19	0	0.0807576	0.00308889	0.0219132	0	0.00409703	1.0842e-19	4.50346e-18
TCGA.DS.A1OA.01A	0.390679	0.00449305	0.0407964	0.0506459	0.0382516	0.00452868	0.00177719	0.000644457	0.00828724	0.0910461	0.0124413	0.0453247	0.0898387	0.0111235	0.175353	0.0400903	0.0381777	0.00822135	8.42087e-20	0.0573588	4.87884e-20	0	0.336366	0	0.064834	0	0	0.0453102	0.198236	0.185504	0.00215766	0.0225737	0.0276221	0.00791897	0.0014552	2.0755e-19	0.00696392	0.000633504	0.0260107	0.0245219	0.0028636	0	0.0902492	0.00374155	6.02082e-20	3.10051e-19	0.00175355	0	4.25075e-19
TCGA.HG.A2PA.01A	0.157378	0.00790347	0.0266241	0.0222574	0.194457	2.77386e-19	3.47914e-18	1.09007e-19	0	0	0.00902979	0.0324334	0.0832933	0	0.0778607	0.000966771	0.00176899	0.00167547	0	0.012341	0.0126271	0	0.304661	4.74251e-20	3.79144e-18	1.72233e-18	0.00124092	0.0252667	0.0831338	0.186046	0.00125934	0.00374483	0.00746782	0	0.00198514	0	0.007867	4.54646e-19	0.0164729	0.0717304	0	0	0.080487	0.00331136	0	0	0.00139558	5.9581e-20	0
TCGA.EA.A3QD.01A	0.448332	0.00304269	0.0499758	0.220989	0.0339576	0.0467599	0.0901498	0.0439995	0	0.160433	0.0252556	0.230853	0.319512	0.11389	0.251374	0.0266439	0.0496524	0.0100676	0	0.0836733	0.0239841	3.12274e-19	0.205686	0	0.066002	0.0203758	0	0.101951	0.420266	0.104068	0.000849943	0.107526	0.0923631	0.0341023	0.00300739	0.00170774	0.0100193	0.0780282	0.0508084	0	0.0358979	1.71074e-18	0.105373	0.0355802	0	0.00839309	0.00225931	0	0
TCGA.C5.A7UC.01A	0	2.19608e-20	0	0	0.0123974	0.000883688	8.18104e-19	0	0	0.0325341	0.00451181	0	0.00436835	9.08897e-20	0.0183658	0	0.000967956	0.0147196	0	3.02862e-19	0.00510386	2.77002e-20	0.367259	0	0	1.2323e-18	0	0.00780193	0.0117695	0.233084	2.2326e-20	1.04106e-19	0	6.96816e-19	0.00147647	0.00222263	1.44875e-20	4.16562e-22	0.0380561	0.0199715	0	0	0.0918797	0.00435437	0.00410297	0.000327426	0	0	0
TCGA.MA.AA43.01A	0.0842889	0	0.249072	0	0.0316716	3.35829e-20	0.00739518	0	1.53693e-19	1.96133e-20	0.00334998	0	8.30873e-20	2.0027e-19	0.0899239	0.0369527	0.0181117	0.0222681	0	0.0040994	0.0925718	0	0.174147	0	0	2.45877e-18	0.000223963	0.0340928	4.6417e-18	0.155368	0.0196146	0	0.00539225	0	5.49628e-21	0.000414215	2.6505e-05	6.48292e-19	0.0203984	0.0565325	0.00996136	5.73331e-18	0.205382	0.0502664	9.16453e-20	0	0.00295132	0.0031763	0
TCGA.Q1.A73R.01A	0.029515	0	0.0884632	0	0.0361471	3.08708e-21	1.62856e-19	9.41416e-19	0	0.0243955	0.00511155	0.00604397	0.0072898	0	0.0284203	0.0294189	0.00295007	0	1.07208e-19	0.0008257	0.0290872	0.000268743	0.1485	9.53888e-21	0.120233	4.39535e-19	0.00143792	0.101525	0.0320211	0.00584997	0.00589189	3.50727e-19	0	0.00688163	0	0.00198635	0.00920921	7.60077e-19	0.0415562	0.0300639	0	6.63773e-20	2.1563e-18	0.0131963	0.0181951	7.46458e-20	0.0116657	2.55041e-19	0
TCGA.PN.A8MA.01A	0.177191	6.45026e-20	0.0410107	0.133595	0.00676582	1.33509e-21	0.0011004	0	0	0.0500907	0.0137059	0.0821137	0.0679832	0.0238455	0.0297576	0.0317998	0.0503925	0.00702249	7.81844e-20	0.00836706	0.0747255	0.0017289	0.111082	4.50248e-20	0.0285127	0	0.0002085	0.069564	0.0467438	0.00319161	0.0206282	0.0133266	0.00913701	0.0158329	0.0107361	0.00247954	8.09803e-05	0.00354307	0.0365196	0.0343438	0	0	0.121132	0.0421854	0.00270366	0.00342624	0.00548768	0	0.0054394
TCGA.C5.A2LV.01A	0.176697	0	0	0.0310267	0.0570495	0.00884802	1.52635e-19	0	6.57887e-19	0.0714077	0.0162295	0.0017877	0.0418193	0.00237517	0.289016	0	0.0395824	0.0346233	4.4221e-19	0.0223616	0.0186843	0	0.191509	0	2.50186e-18	0.0403249	0	0.0101263	0.0821411	0.168548	4.03717e-19	0.0487443	0.0353393	0.0207044	0.00813461	0	1.11424e-19	0.0044365	0.0871418	0.0352752	0.018791	0.00352169	0.23899	0.0204576	0.00164955	3.88167e-20	0.00126991	2.74915e-19	0
TCGA.VS.A9UQ.01A	0.0215247	0.00227066	0.0501253	0.00273361	0.0522007	1.02127e-19	4.38684e-19	0	0	0.0557696	0.00624781	0.00850942	0.0209153	0	0.09826	0.0518836	0.0351803	0	1.34556e-21	0.0261421	0.00319031	0.0119214	0.288719	0	0.0541489	4.26748e-19	0.00280517	0.0734332	0.407371	0.0513621	2.65739e-19	7.0663e-19	0	0.00775313	0.00590781	0.0027613	6.52986e-19	1.16384e-18	0.00502047	0.0595829	0	3.52841e-18	3.71899e-18	0.00249273	0.00274969	4.88756e-18	0.000779382	8.42538e-20	0
TCGA.MY.A5BF.01A	0.182607	4.64536e-19	0	0.0321915	0.0615842	0.0142962	0	1.54073e-21	0	0	0.0194037	0.100365	0.177688	0.0316963	0.214218	0	0.0155372	0.0575956	2.47621e-19	0.0249957	0.0105586	0	0.247983	0	1.59387e-17	6.98178e-18	0	0.0882187	0.0598107	0.196338	0.00239471	0.0300901	0.0263359	0.0165146	0	0	0.00320636	1.08757e-18	0.0293404	0.0168991	0.00518734	0	0	0.0088712	0	0.00141936	0.00140697	0	0
TCGA.JX.A3Q8.01A	0.0220739	0	4.85974e-19	0.0283084	0.117974	0	0	0	2.4045e-17	0.0412606	0.0159338	0.0708337	0.141137	0.0130651	0.113515	0	0.0281505	0.0167999	2.23692e-19	0.0461292	0	1.33174e-18	0.201301	0	0	0	0.00103223	0	0.508899	0.00781984	0	0.036685	0.0262118	0.0369643	0.000225166	0	0.00849708	1.3584e-19	0.0541461	0.0344846	6.17061e-18	3.39107e-18	0.273791	0.00579101	3.15575e-19	9.54449e-19	0.00197333	0	4.0406e-18
TCGA.VS.A9UM.01A	0.228211	0.00848144	0.0505046	0.0628415	0.23389	1.08537e-19	0.0132331	0	0.00957198	0.0412268	0.00148364	0.0180517	0.0432954	1.404e-18	0.0407306	0.0250363	0.0328936	0.00976706	0	0.0111401	0.0208126	5.23658e-19	0.270573	0	0.0266817	0	0.000473882	0.0641295	0.0250532	0.177909	0.000363627	0.0395638	0.0498802	0.0206555	0.0145323	0	0.0174335	3.99391e-19	0.00385073	0.0203787	6.24969e-19	0	0.0352686	0.012595	0.0053541	0	0.000768978	6.0445e-19	0
TCGA.VS.A8EH.01A	0.0440264	5.48012e-19	5.48001e-18	0.013589	0.0361654	0	2.8393e-19	2.42774e-18	0.00327643	0.0491832	0.000290635	0	0.0163885	6.94852e-19	0.110899	1.69316e-18	0.0185093	0.0131916	0	0.00472137	4.72705e-20	5.46654e-20	0.284619	6.61695e-20	5.68681e-18	0	0	0.0261912	0.0180199	0.184492	0	0.0116033	0.00713881	0.0153002	0.00966916	1.14536e-19	0	0	0.0544368	0	0.00618249	3.49741e-18	0	0.00193393	0.0111792	0	0.00191102	0.00103809	3.89544e-19
TCGA.UC.A7PD.01A	0.0576545	1.99345e-19	2.75029e-19	0.0243004	0.0473468	0	2.54362e-18	7.29917e-19	0.0322969	0.0720892	0.0118291	2.02783e-18	0.00584076	0	0.0422358	7.77046e-19	0.017703	0.00631834	0	0.00353552	0.0199681	0	0.358838	1.90376e-19	4.65966e-19	0	0	0.00717113	0.0186835	0.243698	0.000847157	0.00231055	0.00178566	0.0105877	0.00644013	0.00159817	0.000660745	0	0.0557525	0.00979791	0.0103085	0	0.137876	0.017124	9.61569e-21	0.00205597	0.000374408	0.0018951	1.25057e-18
TCGA.Q1.A5R1.01A	0.0601977	1.56764e-19	2.52354e-17	0.0317741	0.137596	0	0	0	3.90376e-18	0.0239739	0.000579219	7.99638e-19	0.0106961	1.85628e-18	0.0553419	0	0.0168472	0.00330291	0	0.0132987	8.6447e-21	0.00324879	0.275583	0	0.0125744	0	0.00849459	0.0274567	0.145672	0.0270655	2.35166e-22	0.0111898	0.00457879	0.0307531	0.00376571	2.53991e-19	0	0.00349162	0.035234	0.0386832	0	1.28499e-17	0	4.61607e-20	0	0.000352957	0.00102249	0	6.44365e-18
TCGA.VS.A9U5.01A	0.275633	0	0	0.153228	0.0226136	0.00511875	0.0131827	0.00229424	0.00232347	0.0649899	0.00287861	0.0610498	0.110102	0.0406859	0.0989635	2.91269e-18	0.0504649	0.0203281	0	0.0318952	0.0179886	2.12312e-20	0.271422	0	1.3059e-18	1.43305e-18	0	0.0416038	0.202333	0.129002	0	0.0217687	0.026306	0.00354065	0.00419399	0.00114898	0.00335087	0.0317316	0.0457904	0.00639208	0	6.03323e-18	0.0245904	0.0152049	4.97164e-05	0.0118061	0.000559287	7.09183e-19	0.00333419
TCGA.EA.A3QE.01A	0.470523	2.05906e-19	0.012047	0.180543	0.0990504	0.0107226	0.0555099	0.00280942	0	0.0589693	0.00800834	0.149775	0.252321	0.0853996	0.172705	0.00280723	0.052844	0.0161337	7.07662e-19	0.0646634	0	0	0.294196	1.07716e-18	0	0	0	0.0240545	0.247057	0.219618	0	0.0243778	0.0377818	0.00667356	0	0	0	0.0179581	7.02053e-20	0.024141	0.0254938	0	0	0.00193918	5.34503e-20	0.0105705	0.000885404	0.00216013	0.0362796
TCGA.EA.A3HT.01A	0.134518	0.00437278	0.167606	0.00479147	0.0126931	0.00197394	3.99923e-19	0.00254554	1.20542e-19	0.0257175	0.00198465	0.000922185	0.0209364	0	0.170699	0.0605238	0.0111488	0.00239491	4.4618e-19	0.0157253	0.00169987	0	0.316339	0	0.0320221	0.0333985	0	0.0695515	0.0588816	0.215792	0	0.0291356	0.0275742	0.00966965	0.00759313	0.00130446	0.00091048	0	0.00336979	0.0611866	0.0384456	1.43598e-19	0.111918	0	0	1.23556e-18	0.00134018	0.00291416	0
TCGA.IR.A3L7.01A	0	1.37979e-18	0	0	0	8.49697e-19	5.64258e-19	0	0.0131649	0.00545288	0.00522826	0	0.00913535	1.56672e-18	0.0599757	0.0472314	0	0.0106056	3.85656e-19	0.00975542	3.10738e-18	0.00118327	0.285876	0	0.0139284	4.94819e-18	0	0.173539	0.278763	0.129682	0	3.31201e-18	0.00139746	0.00128609	0.00384791	0.000514446	8.66858e-18	2.57206e-17	0.0367999	0.0258494	0	7.65246e-18	0	0	0.00928154	6.26364e-18	0.00174472	4.55828e-19	0
TCGA.C5.A2LX.01A	0.424423	0.00411447	0.0245753	0.20391	0.122669	0.0141965	0.113626	0.0367168	0	0.0736179	0.0241559	0.213528	0.254202	0.110953	0.378036	0.0416537	0.0842466	0.00902921	0	0.0611457	0.00832601	1.51962e-18	0.210393	0	0.0739054	0	0	0.0262559	0.02166	0.120387	0.00314926	0.0446757	0.0473194	0.00600253	0.00418661	3.83337e-19	0.0158846	0.0915033	0.0904881	0.00928936	0	1.94701e-18	0.160396	0.0207997	0.00572297	0	0.0119082	0	9.93902e-21
TCGA.MU.A51Y.01A	0.396611	0.00542633	0.067576	0.0686304	0.137602	4.31369e-20	0.0212875	2.65973e-19	0	0.0973257	0.00448644	0.0652246	0.134725	0.000617031	0.306135	0.0520381	0.0376417	0.00179736	0	0.0698677	0.0291229	0	0.319188	3.71777e-19	0.0524444	2.33139e-18	0	0.110668	0.248696	0.181167	0.00782502	0.0510743	0.0499009	0.0192876	0.00132908	0.00253236	0.00272492	0.00387726	0.0051121	0.0268881	0.0193964	0	0.0394922	0.0242842	1.58526e-19	0	0.000689774	0	3.03388e-19
TCGA.JX.A5QV.01A	0.162277	0	0.0468251	0.0287158	0.0798122	1.95435e-19	0	0	0	0.0185561	0.0175416	0.0301024	0.0630049	0.00860321	0.113403	0	0.0256909	0.00475638	4.72957e-19	0.0546284	0	0.00900051	0.324242	4.38664e-23	4.09291e-18	0.0301723	0	0.00231618	0.432822	0.200012	0	0.0255253	0.0178778	0.0159153	0.00524563	0	0.00160074	0	0.0397279	0.0459308	1.2348e-18	0	0.00323481	0.002214	0.00136603	0	0.0014924	0	1.30447e-18
TCGA.FU.A3HY.01A	2.89674e-18	2.93063e-19	0	0.0041199	0.0240589	0.00165626	0	7.49344e-20	4.71456e-18	0.0134243	0.00424614	2.72892e-18	0.0107907	0	0.0731688	7.41099e-18	0.00940257	0.0353261	0	0.0109187	2.06301e-19	0.00475849	0.38198	5.64235e-20	4.50526e-18	0	4.94743e-19	0.0254004	0.129027	0.273205	3.69056e-19	0	0.0021573	9.53896e-05	0.0027013	0	0	0	0.0277647	0.0167911	0	1.54305e-19	0	1.77792e-19	0.00824509	2.24772e-19	0.000368968	0.00400227	5.43763e-21
TCGA.MU.A8JM.01A	0.199101	0	0.0436876	0.0501819	0.0818543	0.0090762	1.30888e-19	0	1.92547e-19	0.0370326	0.00640462	0.00130284	0.0599561	0	0.378206	0.0151867	0.0524142	0.00827593	0	0.0431551	0.00663372	0	0.306663	0	0.0124902	0.0071784	0	0.0385993	0.089657	0.232864	1.36423e-20	0.000538097	0.00549514	0.00184657	0.00727458	0	0.00202149	0.00457747	0.0487461	0.0810784	0.0200977	0	0.105288	0.00687309	0.00124046	9.96525e-20	0.00101219	0.00363459	0
TCGA.RA.A741.01A	0.26125	0.00145684	0.0177579	0.0829242	1.05313e-18	2.75423e-19	0.00878136	7.11826e-20	0	0.0869372	0.0111824	0.0580603	0.0783523	0.0409963	0.230705	0.00610045	0.0610586	0.0124559	1.74835e-20	0.0512539	0.00568251	1.09092e-19	0.27163	0	0.0484372	0.035357	0	0.0547673	0.402392	0.119485	1.05364e-19	0.0414761	0.0413267	0.0188103	0.0104632	0.000547885	0.00401851	0	0.0562134	0.0186104	0.0281043	0	0.0988768	0.0143216	0.00340016	6.62241e-18	0.00293921	1.30512e-18	3.64554e-19
TCGA.C5.A3HL.01A	0.0614555	1.77541e-19	0.0325466	1.80558e-19	0.0255055	9.01983e-24	1.07258e-19	0	0	0.0133266	0	0.00491843	0.0419299	1.15917e-18	0.0788613	0.00780954	0.00442627	0.00518952	0.000991093	0.00277781	0	3.27239e-20	0.293781	0	3.7172e-18	0.00770389	0	0.16953	0.0162153	0.210586	0	0.00216843	0.00495405	0.00427492	0.00173525	0.000763592	5.54306e-19	0	0.0157133	0.0224912	5.81231e-19	0	0	3.88115e-20	0.00377712	3.66025e-18	0.00472422	0.00188636	0
TCGA.EK.A2RN.01A	0.14208	1.36412e-18	5.8186e-20	0.0422376	0.0207197	5.12167e-19	0.0040881	0.004697	0.00282622	0.0393271	0.00302491	0.027251	0.030363	0.0205761	0.109657	1.40873e-18	0.0143451	0.0248134	1.74569e-20	0.00758581	0	0.000776699	0.318817	2.20737e-20	0	0.00484755	9.18678e-19	0.0223541	0.021416	0.194086	3.77721e-20	0.0537106	0.0346914	0.0337996	0.00824452	0.000694622	0	0.00844017	0	0.0213754	0.0647551	0	0	0	0.00922138	0.00321447	0.00310044	0.00411327	0
TCGA.C5.A901.01A	0.148704	0.00313666	0	0.037522	0.0583782	0.00455195	1.02896e-18	1.19992e-19	0.0350191	0.0596983	0.0156141	6.65441e-19	0.0170237	0	0.126234	0.0305381	0.0316632	0.00942538	0	0.0108984	0.00734955	0.00606743	0.325443	6.90389e-21	0.017713	2.03665e-18	6.05527e-22	0.0565193	0.0582051	0.209809	0.00144811	0.0207764	0.0138552	0.0205142	0.00879247	0.00236603	0.00409718	0	0.0159591	0.00605855	0.0158878	6.8631e-18	0.0538372	0.0116525	0	0.00350097	0.0012538	0.00110534	4.82807e-18
TCGA.VS.A9UI.01A	0.314928	0	0	0.058188	0.0852183	0	0.0119897	0	0.0147403	0.0606686	0.00901755	0.0696888	0.0804732	0.0139565	0.12627	1.39496e-18	0.0364837	0.00550966	2.05667e-18	0.0249498	0.00643945	0	0.309902	0	6.16383e-18	0	1.3328e-20	0.023304	0.0214039	0.211342	2.18605e-19	0.0346908	0.0404768	0.0189092	0.0072078	0	0.00198002	0	0.0199752	2.57878e-18	0.012185	2.35452e-18	0.0849714	0.0156316	0.00453638	0	0.0019207	0.0199289	0.00479078
TCGA.VS.A9UY.01A	0.132185	1.2427e-19	0	0.0360766	0.0875041	0	0.00147707	0	1.46659e-19	0.0105681	0.0087392	0.0163293	0.0460941	2.18515e-18	0.0673935	1.75159e-18	0.0403554	0.0183558	3.22207e-19	0.00980107	0.0293531	2.46486e-18	0.301955	0	3.59586e-18	1.04585e-18	0	0.0339702	0.0940145	0.189752	0.0022493	0.0526814	0.0549127	0.0143104	0.0108828	0.0032372	0.00176471	0	0.00476625	0.00237146	0.00847539	0	0.1124	0.0217177	0.00315829	0	0.000529725	0.00144024	0.000612074
TCGA.C5.A1MF.01A	0.157265	0.00366828	0.0600236	0.0509225	0.103737	2.95313e-20	8.67416e-21	8.15615e-19	6.15136e-18	0.0698688	0.000977904	0.00306652	0.0526621	0.0334871	0.0430857	0.0303736	1.04737e-19	0.0062462	0.00617897	0.0088998	0.00682353	0	0.260729	0	0.0603491	0.00158123	0	0.141134	0.138781	0.10384	4.48534e-20	0.0367417	0.0462844	0.0238745	0.00114464	9.21335e-21	0.00235145	0.057142	0.0875831	0.0463788	0	2.31609e-18	0.236409	0.0143011	0.0103801	0	0.00275688	1.77332e-19	0
TCGA.VS.A9UL.01A	0	0	0.0908523	6.42613e-21	0.0245333	2.24749e-19	9.04344e-19	2.09176e-19	0	8.65409e-19	0	7.47674e-19	5.17345e-19	2.51904e-18	0.00695992	0.016546	0.00257575	0	0	0	0	0	0.115643	0	0.0341428	2.79817e-18	0.00192485	0.172751	3.9839e-20	0.0143591	6.19775e-20	0	6.27552e-19	0.000814575	0.00527091	0.000524273	5.85581e-18	3.33909e-18	0.0359448	0.0862043	0	0	0	3.73415e-19	0.0089744	0	0.0364104	0	0
TCGA.ZJ.A8QQ.01A	0.128829	0	0	0.0113396	0.102212	1.91399e-21	0	0	0.0146869	0.0348095	0.014578	0.00164034	0.00623361	0	0.0721653	1.06566e-17	0.00491287	0.0268883	0	0.0120518	0.0144974	1.61486e-18	0.318497	1.48242e-19	6.25838e-18	9.61049e-19	0	0.0114607	0.0879729	0.227335	0.000323155	0.0258303	0.0362668	0.0136799	0.00764644	0	0.00292297	0	0.0550702	0	0.0272856	1.32773e-18	0.139548	0.0220468	0.00545425	0.00241285	6.33508e-05	0.00186611	0
TCGA.C5.A8XI.01A	0.138858	0.00053707	0.0339851	0.0430595	0.0518845	1.02969e-21	0.00935655	0.00259362	0.00226075	0.0324617	0.0168609	0.0792942	0.134022	0.0249051	0.0419546	0.00963401	0.00646289	0.0124361	0	0.00513549	0.00735624	0	0.289243	2.62968e-20	0.0385383	7.18524e-19	1.30543e-21	0.103045	0.0335565	0.179171	0	0.00314006	0.0105066	0.00298244	0	0.000871408	5.78728e-19	0.0106348	0.0161704	0.070673	2.52367e-18	0	0	0.00698499	0.00478879	0.0049522	0.00160273	0	8.63142e-20
TCGA.C5.A8XJ.01A	0.0730008	0.00298659	0.145987	9.54306e-19	0	0	0.00618131	0	2.12054e-21	0.00868302	0.00131408	0.0246646	0.0443038	0.00402544	0.0219973	0.12635	0.00723652	0.0117214	0	0.00125629	0.0245497	0	0.235905	0	1.8404e-19	0.0018724	0	0.217095	0.0845573	0.104017	0.0027512	0.00617847	0.0133342	1.07459e-21	3.43213e-18	0.000674649	0.000356809	0	0.0241611	0.0186245	6.49044e-18	0	3.89523e-18	0.0178595	0.00497209	0	0.00390029	1.18294e-18	0
TCGA.EA.A5ZF.01A	3.57526e-18	0	0.213921	0	0	3.97937e-20	0	1.41396e-18	1.21714e-18	0.0116859	0.00378509	0.00798183	0.0129766	3.73301e-18	0.038042	0.0573689	0	0.00359949	5.83261e-19	0.0229469	0.0252451	0.00319616	0.196626	0	0.040869	0	0	0.0827714	0.350954	0.0101188	0.00644888	0.00727121	0.00601143	0.0199032	0.000744055	0.000545318	0.00154536	0	0.050522	0.0445533	0	5.57611e-18	0.0210722	0.0177746	0.00824434	0	0.0048697	0	0
TCGA.IR.A3LC.01A	0.0865437	3.22651e-22	4.96691e-18	4.81124e-19	0.0650061	0	9.12384e-19	0	0	0.0209789	0.002229	1.89039e-18	0.0404183	7.03639e-19	0.145985	0.0120668	0.0106261	0.019267	0.00403025	0.0111614	0.0128447	4.45333e-19	0.279334	0	0.024362	0.00475081	6.82778e-20	0.198886	0.166232	0.162563	0.00126353	0.0207006	0.0134875	0.0341188	0.00995341	0.000571133	0.00174342	4.14482e-18	0.0626845	0.0072488	0	0	0.0150708	0.0148956	0.00672521	3.56817e-18	0.000616346	3.6493e-20	0.00477812
TCGA.DR.A0ZM.01A	0.411561	0.000694293	0.009394	0.0887022	0.151695	5.13079e-19	0.0430451	3.71954e-20	8.9292e-19	0.0573071	0.00465342	0.11409	0.199047	0.0663102	0.179464	0.0205878	0.0308835	0.00299517	0	0.042856	0.0186324	0	0.318763	0	0.01797	0	0.000214941	0.0627487	0.0929194	0.204679	0.000611349	0.0462055	0.0450889	0.0188197	0.00203283	0	0.00321956	0.0204718	0.00523474	0.0113171	0.019796	3.06433e-18	0.110151	0.0203654	0.00836459	0.0019409	0.00159227	0.00149719	0.0199509
TCGA.VS.A8EB.01A	0.085446	0.00391151	0	0.00760069	0.1765	0	0	1.90755e-18	9.39094e-20	0.0238468	0.00403954	0.0228656	0.0850015	9.46103e-19	0.077982	0.0187066	0.0227578	0	3.23974e-18	0.00278373	0	1.14566e-17	0.276155	1.30519e-18	0.0198965	3.33983e-18	7.93308e-19	0.0338227	9.10643e-19	0.133428	1.4575e-19	0.00482007	0.0065436	0.0128724	0.0107765	1.12107e-19	0.00014088	8.05199e-18	0.0489004	0.0037226	5.89885e-18	5.73835e-18	0.0567168	0.00218364	0.00234608	6.69905e-19	0.000523018	0	0.00331473
TCGA.VS.A94Y.01A	0.0848849	0.00586071	0.0118995	0.00725631	7.56246e-19	0.000628171	9.38148e-05	0	8.64034e-19	0.0670787	1.22887e-19	1.0951e-19	0.0231597	0	0.036313	0.00724642	0.0216406	0.00249344	0	0.00238142	0.0128856	0	0.349489	0	0.033868	0.00267399	0	0.00272865	0.0585205	0.204224	0.0099455	0.0273378	0.017899	0.0130027	0	0.000545154	1.66741e-19	0	0.0116184	0.0220466	0.0292302	0	0.116371	0.0193571	0.00516865	0	0.000667238	0	0.000355907
TCGA.VS.A8QC.01A	0.109493	0.00695965	0.084421	0.0105578	0.0533631	1.96252e-19	3.96171e-19	6.07586e-19	0.0241148	0.0311152	0.0138898	0.0102337	0.0215865	0	0.0631091	0.0576666	0.0103698	0.02432	2.10006e-18	0.00391151	0	0	0.302515	0	0.0426183	2.9536e-18	5.75943e-19	0.0715469	0.0219266	0.195749	0	0.00623786	0.0117055	0.0139147	0.00353185	0	0.00165834	1.87807e-18	0.0514924	1.18937e-18	1.89375e-18	0	0.150125	0.00635605	0.0227138	2.08106e-20	0.00177342	1.24473e-18	0
TCGA.C5.A907.01A	0.12237	0	0	0.00649445	0.0640688	0	0	2.21188e-19	0	0.0505298	0.00531612	0.00942056	0.0403525	0.0191367	0.00790708	9.29817e-19	0.0282765	0.00381281	0	0.00421257	0.0122209	0	0.33351	0	1.35668e-18	0	0	0	0.0495493	0.138026	0.00064632	0.0229411	0.0291127	0.0121388	0.00148005	0.00136918	0.000317382	1.52498e-18	0.0132744	0.0342896	2.73899e-18	5.14974e-19	0.178105	0.00948433	0.00670957	0	0.000178033	0.00241319	0.00991827
TCGA.EK.A2RM.01A	0.160768	0.00452564	0.185657	0.00105176	0	0	5.87978e-19	2.02206e-18	0	0.0542558	0.00146962	0.00361358	0.00834929	0	0.0420625	0.0432068	0	0.0129377	1.63088e-18	0.0373832	0.00473707	0	0.260005	3.32411e-19	0.112333	0	0	0	0.319055	0.0322281	0.00181559	0.0358339	0.0449267	0.00680667	0	0	0.0088995	4.42143e-05	0.0509033	0.0521837	0	0	7.86479e-19	0.00495426	0.00372662	0	0.0036561	1.30759e-19	6.21558e-19
TCGA.VS.A9UU.01A	0.05074	0	2.09907e-18	0.0602272	0.0559322	1.50451e-19	0	0	0.04184	0.0347626	0.0274565	0.000992552	0.011859	0	0.0321314	0	0.0232582	0.012945	0	0.00261833	0.00344208	0	0.27827	1.58021e-19	0	4.56026e-18	0	0.0126624	0.0319904	0.207797	0	1.67715e-20	1.24655e-20	0.00234719	0.00315048	0	0.00160197	0.0171895	0.049199	0	0.00465016	4.87402e-18	2.02694e-18	0.0163103	0.00703204	0.00518342	0.0064483	0.00222343	3.81495e-18
TCGA.C5.A7UH.01A	0.139276	7.87231e-20	0	0.0503547	0.0651461	5.89499e-21	0.0157347	6.36827e-19	0.0039245	0.0607256	0.0117167	0.0174753	0.0054011	0.0322776	0.0790815	0	0.0397344	0.00356002	0	0.0169137	0.0549267	0.0137976	0.323353	0	0	0	0.000173968	0.00770989	0.20287	0.22576	0.0146476	0.0252443	0.0308168	0.0183058	0.00501533	0	0	2.05845e-18	0.0492235	7.77954e-05	0.0199655	0	0.0470122	0.0480475	0.00682809	0	0.00183819	3.53615e-19	2.21871e-18
TCGA.C5.A1M8.01A	0.0168903	0.00486279	0.0503352	0	0.028629	0	2.0892e-18	1.09075e-18	0.019498	0.0148476	0.0329539	0.00974794	2.03274e-20	2.67007e-18	0.0930879	0.0232303	0	0.0329618	1.0418e-18	0.0092147	0	1.24659e-19	0.250561	1.47474e-18	4.33862e-18	1.51197e-18	6.8563e-19	0.100988	0.259594	0.163588	2.77554e-19	0.00712261	2.93566e-18	0.0361804	0.00443486	0.000199958	0.00229574	0	0.0567184	0.00159137	0.0123039	0	0.0611639	0.00412779	0.0190535	0	0.00452191	9.76009e-19	7.05816e-18
TCGA.DS.A7WH.01A	0.0054445	4.94444e-19	0.181328	0	1.72262e-18	0	5.40039e-20	0	1.28603e-19	3.94408e-21	0.00916833	0	0.00342077	5.25444e-18	0.0169367	0.0794085	0	0.000578351	0	0	0.0319048	0.0164419	0.302122	0	0.16327	0.00741826	0.00254441	0.151138	0.0343975	0.0499821	0.0127169	1.0057e-19	0.00233733	0.00623153	1.23329e-19	0.00367043	4.07852e-18	2.5599e-19	0	0.0685716	3.10819e-19	4.38096e-19	0	0.0140882	1.23801e-18	0	0.00335592	0.00230645	3.96e-19
TCGA.IR.A3LI.01A	0	4.81244e-19	0	0	0.0186651	1.32043e-19	1.59265e-18	0	8.18949e-19	0.0361549	5.14e-20	3.07072e-19	0.0037885	8.55657e-18	0.017188	0	0.00405936	0	0	0.0140414	0	0.0144558	0.28536	1.03959e-19	0.0150781	4.20447e-18	0.00166795	1.79914e-19	0.366675	0.0414002	1.27926e-18	0	0	0.00663147	4.24747e-20	0	0.00593341	0	0.0127353	0.0462347	1.75852e-17	0	0.0160612	0	0.00505247	9.06096e-20	0.00237804	0	0
TCGA.DR.A0ZL.01A	0.0648047	1.07168e-19	1.06112e-17	0.0897875	0.044996	0.00113581	0	1.40789e-18	0.00449938	0.018363	0.000544293	4.65787e-19	0.00617828	5.95946e-18	0.0518027	0	0.0199525	0.0311335	6.4181e-19	0.00682999	0	5.92833e-19	0.306965	0	0.0058819	4.83372e-19	5.94661e-05	0.0406295	0.0278758	0.172865	0	0.000900771	0.000183285	1.53709e-19	0.00397899	0.000487866	0	0.0211642	0.0623017	0.0165418	0	0	1.53176e-17	0.00421253	0.00586416	0.0153639	0.001272	0.00260404	1.15273e-18
TCGA.DS.A0VK.01A	0.066858	0.00680349	0.0613305	0.00543598	0	4.40815e-20	5.19439e-19	2.42231e-19	1.75098e-18	0.0262944	0	2.04958e-19	0.00931044	0	0.0363206	0.0240773	0.003459	0.0154674	0	0.0100179	0.0227617	0.00312454	0.311731	9.54447e-20	0.0562457	4.58174e-19	4.55794e-19	0.101752	0.156789	0.171988	0.00433817	0.00927432	0.00559619	0.0108945	6.89193e-19	0.00238678	0.00304237	5.27274e-19	0.0298811	0.0240761	5.20056e-18	0	0.0385969	0.0182724	0.00360261	8.03743e-20	0.00245901	1.32887e-19	0
TCGA.IR.A3LL.01A	0.306323	0.000668461	0.00384527	0.0735127	0.156698	0	0.027806	0.000126541	0	0.036029	0.0141662	0.155301	0.220814	0.115655	0.135045	0.00892441	0.0252901	0.0089621	1.98558e-19	0.043987	0.00048666	0	0.272676	5.46175e-21	0.0198703	2.55691e-18	0	0.00565426	0.268333	0.170973	0	0.1272	0.0954736	0.0563351	0.00966392	0	0.00555398	0.0075802	0.0252648	0.0207272	0.04642	7.45869e-19	0.0724602	0.00594077	0.00245845	0.00922459	0.000596119	4.50768e-19	0.00768757
TCGA.HM.A3JJ.01A	0.294389	0.00525695	0.163772	0.0198949	0.0318459	2.85431e-21	1.48673e-19	0	7.8889e-19	0.0390639	0.00154193	0.00830754	0.045806	1.22299e-19	0.23645	0.0692203	0.0207898	0.012846	7.34801e-22	0.0405966	0.00633939	0	0.332667	0	0.0691008	0.00745616	4.43648e-19	0.108224	0.0365384	0.180796	9.74267e-20	0.0259296	0.0333856	0.00635332	0.00747	0.000264606	0.0037291	0	0.040764	0.0623639	0	0	0.0201086	0.00518437	5.257e-20	0	0.00077241	1.04315e-20	0
TCGA.EK.A2RJ.01A	0.197375	0.00949468	0	0.0467824	0.0752032	4.79883e-19	1.29632e-18	0.00310664	3.66534e-18	0.0465977	0.00241778	0.0687732	0.115847	0.0736389	0.0377372	3.24248e-18	0.0382523	0.00195139	4.20457e-19	0.035535	0.0381001	0	0.303799	0	5.02396e-18	6.48302e-20	5.5705e-05	0.00893693	0.371786	0.0984664	0.00624725	0.0637463	0.0812563	0.0249195	0.00801029	4.54502e-05	0	0	0.00516442	0.00169052	0.0477399	1.25672e-18	0	0.0201575	0.00355168	0	0.000987742	0.0108939	0.0253323
TCGA.FU.A3TQ.01A	0.228042	0	0.0454966	0.0746636	0.058033	0.00403372	0.00719987	0	3.39838e-19	0.0307846	0.00673096	0	0.0234237	5.37031e-19	0.283647	0	0.055778	0.0141431	3.74588e-19	0.0327238	0.0206536	0	0.357902	0	6.79363e-18	0.0227785	4.67356e-20	0.0507495	0.107141	0.236925	0.00532792	0.00409926	0.0129056	0.00183915	0.0018552	0.0025304	0.0010098	0.0108251	0.00229699	0.00848145	0.0309199	0	0.0665492	0.0183179	4.41923e-19	0.00345174	0.00172284	0.00381462	0
TCGA.DG.A2KL.01A	0.268473	0.006017	0.262615	0.0213279	0.0179799	0.000935628	0	0.00152822	4.25783e-19	5.33881e-19	0	0.0025131	0.0217122	0.00168925	0.584359	0.0558876	0.0241803	0.0146377	1.78568e-19	0.126924	0.00630391	0	0.305523	0	0.0327281	0.0156689	1.75462e-19	0.0294674	0.735446	0.214655	0.00166279	0.0155423	0.0153546	0	0	0.00103333	0.00195428	4.38489e-18	0.0105924	0.0567743	0.0341029	1.25855e-18	0.15985	0.00127908	5.77485e-19	2.08547e-19	0.00445603	2.64614e-19	3.61857e-18
TCGA.C5.A8ZZ.01A	0.0694522	0.00602605	0.256626	0.000745212	1.3366e-18	0.000875682	0	0	0.0273731	0.0224777	0.0068859	2.51079e-21	0.00595133	0	0.0269126	0.0827753	9.86742e-20	0.0164707	7.3029e-05	0	0.0170751	0.000242685	0.224969	4.03752e-05	0.0848775	0.0225058	1.68876e-18	0.105053	0.0207702	0.171128	0.00202782	0.010069	0.0167065	0.0130187	0.0160294	6.28794e-20	0.00416992	8.57997e-19	0.0640694	0	0	0	0.108746	0.0140912	0.00474779	2.82761e-19	0.00751669	3.7107e-19	0
TCGA.EA.A5O9.01A	0.170131	0	0	0.0286262	0.0836015	1.53129e-19	4.9884e-19	0	3.65967e-18	0.0260559	0.0176373	0.0170969	0.0452056	1.41896e-19	0.104866	0	0.010326	0.0165383	0	0.0352688	0.00658922	0	0.27116	0	0	0	0	0.00123897	0.279224	0.151499	2.56966e-19	0.025489	0.0193936	0.0121211	0.00363689	0	0.000365691	0	0.0423237	0.00406428	0.010996	2.13829e-18	0.0905712	0.0113837	0.000695348	0.00317147	0.00122697	0	8.77568e-18
TCGA.JW.A5VG.01A	0.155332	0	0	0.0178367	0.0919104	0.00510603	0.00157068	0	0	0.0186206	0.0112277	0.0289267	0.0758481	0.0317582	0.0502027	2.42916e-18	0.018184	0.0257005	0.00514064	0.0203665	3.97535e-05	0	0.279858	0	0	0.00416112	1.37584e-18	0	0.231017	0.159104	2.47493e-19	0.032679	0.0339119	0.0169957	0.00607047	0	0.000118902	1.98892e-18	0.0493691	0.0179592	0.00364159	2.44658e-20	0.0493735	0.00240461	0.00250996	0	0.000305892	0	0.0218949
TCGA.EA.A3HU.01A	0.245876	0	3.48843e-18	0.141222	0.142243	0.0198448	0.0707151	0.0158021	0	0.040118	0.00515899	0.130938	0.288768	0.0913461	0.0558791	9.43625e-21	0.0786888	0.00847905	0	0.0185483	0.0127598	2.27976e-19	0.247875	0	1.60737e-18	2.23803e-19	0	0.0436156	0.0872596	0.174304	0	0.0750637	0.0825415	0.0195429	0.0078174	0	0.00557834	0.00299576	0.0060596	0.0205598	0.0049845	0	0.0061745	0.00908307	0	0.0020185	0.00139938	9.41029e-19	0.0642847
TCGA.R2.A69V.01A	0.567813	0.00227775	3.35585e-18	0.230769	0.389518	0.0145155	0.0265097	0	0	0.0437571	0.0160069	0.194465	0.34892	0.0774707	0.6542	0	0.0466758	0.00752147	3.38209e-18	0.233303	0.0271165	0	0.274992	2.50091e-18	0.0599011	6.64258e-18	0	0.0386836	1.29337	0.166997	0.00336081	0.185117	0.128423	0.0577465	0.00771323	0	0.00776675	0.0799922	0.0271367	0.00624833	0.115467	0	0.0921343	0.0378444	3.34516e-19	0.0247824	0.000781514	9.10294e-19	0
TCGA.DG.A2KM.01A	0.515093	0	0.05788	0.353017	0.119352	0.147196	0.0917555	0.102015	0	0.149028	0	0.401969	0.648085	0.193926	0.31311	0.0160541	0.114103	0	0	0.11874	0.000322231	0.00159559	0.223113	0	0.0638446	0	0.00140733	0.0187936	0.761119	0.148484	1.61153e-20	0.238277	0.159079	0.0848829	0.00957479	0	0.0164595	0.0781846	5.09602e-18	0.0143431	0.078659	1.23627e-18	0.0223475	0.00337042	0	0.0246166	0.00105044	3.46341e-20	0.0385304
TCGA.EX.A69L.01A	0.210619	2.48045e-06	0.0252465	0.146301	0.0363762	0.00842213	0.00528885	4.1928e-19	0	0.0603248	0.00737349	0.13893	0.219049	0.079179	0.229544	0.01417	0.0671545	0.0295144	2.10892e-19	0.0217541	0.0269988	1.15614e-19	0.246117	6.25881e-22	0.00853417	0.0332921	0	0.101304	0.0672243	0.138869	0.00304066	0.0849821	0.0600429	0.0469488	0.00553349	0.00152683	0	0.0196731	0.0290367	0.0173564	0.0414626	7.48839e-19	0	0.020236	0.0111161	0.000252213	0.000321717	0.0067347	0
TCGA.C5.A1BL.01A	0.197442	1.13784e-18	4.56549e-18	0.102615	0.0634983	0.00208682	2.54547e-18	0	0	3.78746e-21	0.0010127	0.0675722	0.0999247	0.0430654	0.147593	4.0045e-18	0.0490577	0.0339174	0	0.0690071	0	0.000632695	0.267187	0	0	2.56338e-18	0	0.0375398	0.504954	0.19579	0	0.0430068	0.0426915	0.0162613	0.0102553	6.12106e-20	0	0.00825132	0.0284751	0.0157761	0.0188473	0	4.32747e-18	0.00865899	0.00444025	0.00958286	0.000421371	0.00435787	0.0216819
TCGA.UC.A7PF.01A	0.310925	0.0058898	0.0384541	0.0981217	0.0963933	0	0.0083597	0	0	0.0555635	0.00639358	0.124554	0.168837	0.0515544	0.26838	0.0134704	0.0398106	0.0172037	3.79837e-19	0.0419672	0	1.59083e-18	0.256787	0	0.00480748	0	4.60301e-19	0.0809962	0.0681984	0.165701	0	0.047768	0.0538218	0.0048675	0.00891064	0	0.00925988	0.00209229	0.0306596	0.0292164	0.00633726	1.00266e-17	0.180346	0	8.66201e-19	4.41681e-21	0.00122804	7.20125e-19	0
TCGA.VS.A8EG.01A	0.0661122	0	0	0.00822858	0.0665878	0	3.6815e-18	0	3.80634e-19	0.0346098	0.00151335	0	0.0193224	0	0.067438	0.0043709	0.0134013	0.0072829	3.86478e-20	0.00553776	0.0120384	0.00128829	0.309644	4.05017e-20	0.00246835	0	0.00189028	0.107064	0.00583908	0.204519	0.0014503	0.000302521	0.00384604	0.00298874	0.00705993	0.000549993	4.38925e-20	0	0.0158143	0.0351269	0.00328086	1.80987e-19	4.11667e-18	0.00821583	0.00399212	6.07099e-22	0.000569187	0.00681321	0
[truncated: 22 more columns]
